# Supplementary material for: Integrating deep learning and unbiased automated high-content screening to identify complex disease signatures in human fibroblasts
Source: Nat Commun. 2022 Mar 25;13:1590. doi: 10.1038/s41467-022-28423-4 (PMC8956598; doi:10.1038/s41467-022-28423-4)
Supplement: Supplementary file 5 — Source Data [file 41467_2022_28423_MOESM5_ESM.xlsx]

## Sheet: 1c
plate	batch	well	cell_count
1	1	A01	592
1	1	A02	830
1	1	A03	855
1	1	A04	815
1	1	A05	991
1	1	A06	1012
1	1	A07	1024
1	1	A08	1223
1	1	A09	717
1	1	A10	780
1	1	A11	787
1	1	A12	645
1	1	B01	1083
1	1	B02	1105
1	1	B03	1057
1	1	B04	774
1	1	B05	757
1	1	B06	1018
1	1	B07	1178
1	1	B08	1030
1	1	B09	812
1	1	B10	733
1	1	B11	972
1	1	B12	854
1	1	C01	879
1	1	C02	926
1	1	C03	1089
1	1	C04	990
1	1	C05	1191
1	1	C06	886
1	1	C07	993
1	1	C08	1184
1	1	C09	1040
1	1	C10	1197
1	1	C11	902
1	1	C12	733
1	1	D01	967
1	1	D02	928
1	1	D03	875
1	1	D04	964
1	1	D05	926
1	1	D06	1307
1	1	D07	871
1	1	D08	1088
1	1	D09	892
1	1	D10	2137
1	1	D11	1068
1	1	D12	868
1	1	E01	875
1	1	E02	771
1	1	E03	1036
1	1	E04	1400
1	1	E05	1288
1	1	E06	1235
1	1	E07	1205
1	1	E08	1207
1	1	E09	1396
1	1	E10	787
1	1	E11	1064
1	1	E12	766
1	1	F01	906
1	1	F02	1237
1	1	F03	511
1	1	F04	1129
1	1	F05	1009
1	1	F06	772
1	1	F07	937
1	1	F08	1421
1	1	F09	1115
1	1	F10	933
1	1	F11	952
1	1	F12	771
1	1	G01	934
1	1	G02	956
1	1	G03	801
1	1	G04	1171
1	1	G05	1451
1	1	G06	1282
1	1	G07	1674
1	1	G08	1824
1	1	G09	995
1	1	G10	660
1	1	G11	916
1	1	G12	1119
1	1	H01	910
1	1	H02	634
1	1	H03	806
1	1	H04	1051
1	1	H05	1203
1	1	H06	812
1	1	H07	755
1	1	H08	757
1	1	H09	977
1	1	H10	697
1	1	H11	837
1	1	H12	534
1	2	A01	1020
1	2	A02	1724
1	2	A03	984
1	2	A04	1625
1	2	A05	2053
1	2	A06	1167
1	2	A07	1456
1	2	A08	1448
1	2	A09	1494
1	2	A10	2204
1	2	A11	1916
1	2	A12	1733
1	2	B01	1733
1	2	B02	2501
1	2	B03	2309
1	2	B04	2387
1	2	B05	1906
1	2	B06	2734
1	2	B07	2213
1	2	B08	1911
1	2	B09	1889
1	2	B10	1873
1	2	B11	2817
1	2	B12	2464
1	2	C01	1618
1	2	C02	1409
1	2	C03	1884
1	2	C04	1771
1	2	C05	1492
1	2	C06	1772
1	2	C07	1830
1	2	C08	1557
1	2	C09	1113
1	2	C10	1512
1	2	C11	2204
1	2	C12	1347
1	2	D01	2281
1	2	D02	3138
1	2	D03	1715
1	2	D04	2273
1	2	D05	1493
1	2	D06	2088
1	2	D07	1197
1	2	D08	2284
1	2	D09	2238
1	2	D10	2903
1	2	D11	1944
1	2	D12	1130
1	2	E01	1849
1	2	E02	1710
1	2	E03	2426
1	2	E04	1247
1	2	E05	1605
1	2	E06	2883
1	2	E07	1852
1	2	E08	1601
1	2	E09	2846
1	2	E10	1777
1	2	E11	1958
1	2	E12	1721
1	2	F01	1609
1	2	F02	2768
1	2	F03	1000
1	2	F04	2597
1	2	F05	1763
1	2	F06	2135
1	2	F07	1177
1	2	F08	2560
1	2	F09	2026
1	2	F10	4826
1	2	F11	2701
1	2	F12	2270
1	2	G01	3055
1	2	G02	1505
1	2	G03	1494
1	2	G04	1339
1	2	G05	2617
1	2	G06	2369
1	2	G07	2707
1	2	G08	1820
1	2	G09	2682
1	2	G10	1645
1	2	G11	2642
1	2	G12	3704
1	2	H01	3232
1	2	H02	1375
1	2	H03	1469
1	2	H04	2402
1	2	H05	2837
1	2	H06	2429
1	2	H07	2145
1	2	H08	1743
1	2	H09	1806
1	2	H10	2113
1	2	H11	1197
1	2	H12	1952
1	3	A01	1279
1	3	A02	2173
1	3	A03	1233
1	3	A04	1527
1	3	A05	2418
1	3	A06	1515
1	3	A07	1658
1	3	A08	954
1	3	A09	1723
1	3	A10	1417
1	3	A11	2277
1	3	A12	2114
1	3	B01	2296
1	3	B02	3463
1	3	B03	3005
1	3	B04	2601
1	3	B05	2003
1	3	B06	2148
1	3	B07	1996
1	3	B08	1954
1	3	B09	1503
1	3	B10	1610
1	3	B11	2124
1	3	B12	2492
1	3	C01	1229
1	3	C02	1431
1	3	C03	1767
1	3	C04	1943
1	3	C05	1547
1	3	C06	2940
1	3	C07	2335
1	3	C08	1749
1	3	C09	1284
1	3	C10	1221
1	3	C11	1860
1	3	C12	1536
1	3	D01	2196
1	3	D02	2964
1	3	D03	2182
1	3	D04	2725
1	3	D05	2026
1	3	D06	2162
1	3	D07	1338
1	3	D08	2795
1	3	D09	3233
1	3	D10	2314
1	3	D11	3032
1	3	D12	1532
1	3	E01	1729
1	3	E02	2243
1	3	E03	3308
1	3	E04	3033
1	3	E05	1293
1	3	E06	2385
1	3	E07	2197
1	3	E08	2734
1	3	E09	2551
1	3	E10	1885
1	3	E11	2235
1	3	E12	1540
1	3	F01	1383
1	3	F02	3163
1	3	F03	1484
1	3	F04	3239
1	3	F05	1683
1	3	F06	2224
1	3	F07	1465
1	3	F08	2674
1	3	F09	1862
1	3	F10	2719
1	3	F11	2484
1	3	F12	2668
1	3	G01	3759
1	3	G02	1971
1	3	G03	1596
1	3	G04	1984
1	3	G05	2683
1	3	G06	3010
1	3	G07	2675
1	3	G08	1665
1	3	G09	2520
1	3	G10	1551
1	3	G11	2662
1	3	G12	3518
1	3	H01	2003
1	3	H02	2063
1	3	H03	3008
1	3	H04	3277
1	3	H05	1883
1	3	H06	3635
1	3	H07	2734
1	3	H08	1305
1	3	H09	1800
1	3	H10	2951
1	3	H11	2419
1	3	H12	1799
1	4	A01	1400
1	4	A02	2097
1	4	A03	1415
1	4	A04	1908
1	4	A05	1992
1	4	A06	1619
1	4	A07	1642
1	4	A08	1248
1	4	A09	1883
1	4	A10	2001
1	4	A11	1829
1	4	A12	1824
1	4	B01	2016
1	4	B02	2493
1	4	B03	2425
1	4	B04	1904
1	4	B05	2127
1	4	B06	1952
1	4	B07	2012
1	4	B08	2112
1	4	B09	1810
1	4	B10	1838
1	4	B11	2424
1	4	B12	2324
1	4	C01	1289
1	4	C02	1990
1	4	C03	1856
1	4	C04	2124
1	4	C05	1859
1	4	C06	1664
1	4	C07	2078
1	4	C08	1295
1	4	C09	1402
1	4	C10	1664
1	4	C11	2128
1	4	C12	1670
1	4	D01	2376
1	4	D02	2750
1	4	D03	2130
1	4	D04	2114
1	4	D05	2189
1	4	D06	1884
1	4	D07	1623
1	4	D08	2225
1	4	D09	2025
1	4	D10	3172
1	4	D11	2784
1	4	D12	1785
1	4	E01	1287
1	4	E02	1771
1	4	E03	2820
1	4	E04	1990
1	4	E05	1684
1	4	E06	1836
1	4	E07	1890
1	4	E08	1449
1	4	E09	2139
1	4	E10	2147
1	4	E11	2378
1	4	E12	1523
1	4	F01	1111
1	4	F02	2248
1	4	F03	1730
1	4	F04	2784
1	4	F05	2272
1	4	F06	2335
1	4	F07	1613
1	4	F08	2615
1	4	F09	2507
1	4	F10	3110
1	4	F11	1990
1	4	F12	2275
1	4	G01	3508
1	4	G02	1886
1	4	G03	1908
1	4	G04	1514
1	4	G05	3009
1	4	G06	2936
1	4	G07	2188
1	4	G08	1871
1	4	G09	2040
1	4	G10	1673
1	4	G11	2497
1	4	G12	4240
1	4	H01	1532
1	4	H02	1071
1	4	H03	2047
1	4	H04	2237
1	4	H05	2075
1	4	H06	1592
1	4	H07	2105
1	4	H08	1373
1	4	H09	1594
1	4	H10	1943
1	4	H11	1133
1	4	H12	1652
2	1	A01	604
2	1	A02	956
2	1	A03	900
2	1	A04	735
2	1	A05	1008
2	1	A06	922
2	1	A07	1193
2	1	A08	1164
2	1	A09	766
2	1	A10	750
2	1	A11	748
2	1	A12	622
2	1	B01	1093
2	1	B02	1468
2	1	B03	1287
2	1	B04	769
2	1	B05	855
2	1	B06	1018
2	1	B07	1302
2	1	B08	1070
2	1	B09	1110
2	1	B10	990
2	1	B11	1334
2	1	B12	958
2	1	C01	1106
2	1	C02	1090
2	1	C03	1070
2	1	C04	1052
2	1	C05	1255
2	1	C06	997
2	1	C07	998
2	1	C08	1034
2	1	C09	936
2	1	C10	1394
2	1	C11	1175
2	1	C12	722
2	1	D01	868
2	1	D02	995
2	1	D03	957
2	1	D04	1075
2	1	D05	1079
2	1	D06	1151
2	1	D07	959
2	1	D08	1069
2	1	D09	1069
2	1	D10	2190
2	1	D11	1253
2	1	D12	901
2	1	E01	915
2	1	E02	863
2	1	E03	1096
2	1	E04	1489
2	1	E05	1385
2	1	E06	1153
2	1	E07	1315
2	1	E08	1213
2	1	E09	1429
2	1	E10	847
2	1	E11	1470
2	1	E12	670
2	1	F01	948
2	1	F02	1075
2	1	F03	555
2	1	F04	1269
2	1	F05	1262
2	1	F06	1017
2	1	F07	1014
2	1	F08	1479
2	1	F09	1059
2	1	F10	967
2	1	F11	1174
2	1	F12	909
2	1	G01	895
2	1	G02	942
2	1	G03	861
2	1	G04	1157
2	1	G05	1332
2	1	G06	1182
2	1	G07	1426
2	1	G08	1912
2	1	G09	1099
2	1	G10	805
2	1	G11	930
2	1	G12	1469
2	1	H01	991
2	1	H02	656
2	1	H03	818
2	1	H04	738
2	1	H05	957
2	1	H06	769
2	1	H07	929
2	1	H08	756
2	1	H09	978
2	1	H10	771
2	1	H11	811
2	1	H12	676
2	2	A01	1153
2	2	A02	1774
2	2	A03	1006
2	2	A04	1598
2	2	A05	1877
2	2	A06	1167
2	2	A07	1467
2	2	A08	1356
2	2	A09	1511
2	2	A10	1807
2	2	A11	1776
2	2	A12	1541
2	2	B01	1605
2	2	B02	2081
2	2	B03	1967
2	2	B04	1853
2	2	B05	1674
2	2	B06	2402
2	2	B07	1951
2	2	B08	1800
2	2	B09	1780
2	2	B10	1587
2	2	B11	2042
2	2	B12	1958
2	2	C01	1631
2	2	C02	1383
2	2	C03	1629
2	2	C04	1685
2	2	C05	1400
2	2	C06	1732
2	2	C07	1852
2	2	C08	1330
2	2	C09	1289
2	2	C10	1586
2	2	C11	1832
2	2	C12	1338
2	2	D01	1787
2	2	D02	2685
2	2	D03	1661
2	2	D04	2213
2	2	D05	1625
2	2	D06	2003
2	2	D07	1173
2	2	D08	2028
2	2	D09	1783
2	2	D10	2535
2	2	D11	1769
2	2	D12	1116
2	2	E01	1627
2	2	E02	1481
2	2	E03	1982
2	2	E04	1109
2	2	E05	1563
2	2	E06	2670
2	2	E07	1747
2	2	E08	1575
2	2	E09	2546
2	2	E10	1732
2	2	E11	1750
2	2	E12	1369
2	2	F01	1395
2	2	F02	2738
2	2	F03	1034
2	2	F04	2184
2	2	F05	1489
2	2	F06	1898
2	2	F07	1179
2	2	F08	2383
2	2	F09	1940
2	2	F10	4622
2	2	F11	2160
2	2	F12	1941
2	2	G01	2162
2	2	G02	1388
2	2	G03	1323
2	2	G04	1429
2	2	G05	2442
2	2	G06	1972
2	2	G07	2465
2	2	G08	1886
2	2	G09	2330
2	2	G10	1670
2	2	G11	2061
2	2	G12	2433
2	2	H01	2450
2	2	H02	1556
2	2	H03	1270
2	2	H04	2244
2	2	H05	2511
2	2	H06	2047
2	2	H07	1996
2	2	H08	1487
2	2	H09	2096
2	2	H10	1781
2	2	H11	1176
2	2	H12	1738
2	3	A01	1579
2	3	A02	2204
2	3	A03	1287
2	3	A04	1400
2	3	A05	1805
2	3	A06	1719
2	3	A07	1628
2	3	A08	1151
2	3	A09	1633
2	3	A10	1453
2	3	A11	2068
2	3	A12	2297
2	3	B01	2143
2	3	B02	3182
2	3	B03	2842
2	3	B04	2398
2	3	B05	2015
2	3	B06	2203
2	3	B07	2287
2	3	B08	2044
2	3	B09	1860
2	3	B10	1575
2	3	B11	2357
2	3	B12	2372
2	3	C01	1383
2	3	C02	1524
2	3	C03	1930
2	3	C04	1541
2	3	C05	1737
2	3	C06	2911
2	3	C07	2612
2	3	C08	1635
2	3	C09	1547
2	3	C10	1649
2	3	C11	2207
2	3	C12	1348
2	3	D01	2654
2	3	D02	2732
2	3	D03	2120
2	3	D04	2903
2	3	D05	2044
2	3	D06	2262
2	3	D07	1362
2	3	D08	3166
2	3	D09	2192
2	3	D10	2467
2	3	D11	2535
2	3	D12	1653
2	3	E01	1859
2	3	E02	2287
2	3	E03	2851
2	3	E04	2827
2	3	E05	1678
2	3	E06	2440
2	3	E07	2325
2	3	E08	2656
2	3	E09	2842
2	3	E10	1982
2	3	E11	2661
2	3	E12	1567
2	3	F01	1437
2	3	F02	2784
2	3	F03	1634
2	3	F04	2805
2	3	F05	1862
2	3	F06	2526
2	3	F07	1627
2	3	F08	2460
2	3	F09	1769
2	3	F10	2664
2	3	F11	2117
2	3	F12	2384
2	3	G01	4006
2	3	G02	1975
2	3	G03	1706
2	3	G04	2320
2	3	G05	3016
2	3	G06	2870
2	3	G07	2391
2	3	G08	1744
2	3	G09	2693
2	3	G10	1703
2	3	G11	2602
2	3	G12	2930
2	3	H01	2307
2	3	H02	2399
2	3	H03	2308
2	3	H04	3309
2	3	H05	2273
2	3	H06	2555
2	3	H07	2539
2	3	H08	1451
2	3	H09	2084
2	3	H10	3061
2	3	H11	2651
2	3	H12	2511
2	4	A01	1467
2	4	A02	1790
2	4	A03	1447
2	4	A04	1857
2	4	A05	2020
2	4	A06	1532
2	4	A07	1563
2	4	A08	1268
2	4	A09	1794
2	4	A10	1784
2	4	A11	1740
2	4	A12	1499
2	4	B01	2180
2	4	B02	2560
2	4	B03	2126
2	4	B04	1728
2	4	B05	2049
2	4	B06	1930
2	4	B07	1788
2	4	B08	1871
2	4	B09	1956
2	4	B10	1811
2	4	B11	1780
2	4	B12	2049
2	4	C01	1264
2	4	C02	1955
2	4	C03	1833
2	4	C04	2090
2	4	C05	1811
2	4	C06	1835
2	4	C07	1955
2	4	C08	1550
2	4	C09	1506
2	4	C10	1602
2	4	C11	1957
2	4	C12	1658
2	4	D01	2127
2	4	D02	2053
2	4	D03	2072
2	4	D04	2267
2	4	D05	1984
2	4	D06	2050
2	4	D07	1510
2	4	D08	2272
2	4	D09	2020
2	4	D10	2570
2	4	D11	2315
2	4	D12	2019
2	4	E01	1195
2	4	E02	1395
2	4	E03	2623
2	4	E04	2300
2	4	E05	1538
2	4	E06	1996
2	4	E07	1897
2	4	E08	1692
2	4	E09	2069
2	4	E10	1980
2	4	E11	2304
2	4	E12	1239
2	4	F01	1338
2	4	F02	2024
2	4	F03	1449
2	4	F04	1999
2	4	F05	2003
2	4	F06	1966
2	4	F07	1567
2	4	F08	2125
2	4	F09	1989
2	4	F10	2482
2	4	F11	2021
2	4	F12	1869
2	4	G01	3039
2	4	G02	1876
2	4	G03	1962
2	4	G04	1675
2	4	G05	2207
2	4	G06	2637
2	4	G07	2196
2	4	G08	2530
2	4	G09	2676
2	4	G10	2028
2	4	G11	2542
2	4	G12	3539
2	4	H01	1692
2	4	H02	1012
2	4	H03	1685
2	4	H04	1733
2	4	H05	1955
2	4	H06	1516
2	4	H07	1916
2	4	H08	1487
2	4	H09	1606
2	4	H10	1686
2	4	H11	1410
2	4	H12	1552
3	1	A01	629
3	1	A02	814
3	1	A03	958
3	1	A04	773
3	1	A05	881
3	1	A06	1024
3	1	A07	1099
3	1	A08	1090
3	1	A09	776
3	1	A10	915
3	1	A11	846
3	1	A12	627
3	1	B01	1123
3	1	B02	1209
3	1	B03	1197
3	1	B04	840
3	1	B05	827
3	1	B06	1048
3	1	B07	1284
3	1	B08	974
3	1	B09	907
3	1	B10	895
3	1	B11	971
3	1	B12	965
3	1	C01	994
3	1	C02	1328
3	1	C03	1209
3	1	C04	1175
3	1	C05	1266
3	1	C06	784
3	1	C07	937
3	1	C08	999
3	1	C09	1021
3	1	C10	1328
3	1	C11	867
3	1	C12	791
3	1	D01	855
3	1	D02	1063
3	1	D03	927
3	1	D04	1235
3	1	D05	1158
3	1	D06	1158
3	1	D07	1031
3	1	D08	1116
3	1	D09	1007
3	1	D10	2014
3	1	D11	1009
3	1	D12	844
3	1	E01	899
3	1	E02	878
3	1	E03	1082
3	1	E04	1490
3	1	E05	1554
3	1	E06	1115
3	1	E07	1183
3	1	E08	1191
3	1	E09	1440
3	1	E10	915
3	1	E11	977
3	1	E12	724
3	1	F01	941
3	1	F02	1088
3	1	F03	520
3	1	F04	1227
3	1	F05	1140
3	1	F06	1072
3	1	F07	879
3	1	F08	1293
3	1	F09	1068
3	1	F10	1011
3	1	F11	780
3	1	F12	663
3	1	G01	851
3	1	G02	877
3	1	G03	778
3	1	G04	1096
3	1	G05	1084
3	1	G06	972
3	1	G07	1804
3	1	G08	1559
3	1	G09	1120
3	1	G10	788
3	1	G11	896
3	1	G12	1279
3	1	H01	762
3	1	H02	651
3	1	H03	814
3	1	H04	740
3	1	H05	1008
3	1	H06	623
3	1	H07	880
3	1	H08	737
3	1	H09	1008
3	1	H10	709
3	1	H11	800
3	1	H12	635
3	2	A01	990
3	2	A02	1813
3	2	A03	982
3	2	A04	1616
3	2	A05	1934
3	2	A06	1109
3	2	A07	1325
3	2	A08	1563
3	2	A09	1449
3	2	A10	1785
3	2	A11	1554
3	2	A12	1593
3	2	B01	1693
3	2	B02	2404
3	2	B03	2176
3	2	B04	1964
3	2	B05	1713
3	2	B06	2710
3	2	B07	2128
3	2	B08	1843
3	2	B09	1936
3	2	B10	1794
3	2	B11	2516
3	2	B12	1986
3	2	C01	1938
3	2	C02	1381
3	2	C03	1738
3	2	C04	1813
3	2	C05	1405
3	2	C06	1714
3	2	C07	2020
3	2	C08	1553
3	2	C09	1226
3	2	C10	1517
3	2	C11	2132
3	2	C12	1554
3	2	D01	1781
3	2	D02	2715
3	2	D03	1766
3	2	D04	2228
3	2	D05	1688
3	2	D06	2149
3	2	D07	1280
3	2	D08	2163
3	2	D09	1933
3	2	D10	2554
3	2	D11	2044
3	2	D12	1185
3	2	E01	1694
3	2	E02	1662
3	2	E03	2098
3	2	E04	1277
3	2	E05	1618
3	2	E06	2631
3	2	E07	1877
3	2	E08	1857
3	2	E09	2822
3	2	E10	1731
3	2	E11	1901
3	2	E12	1387
3	2	F01	1440
3	2	F02	2965
3	2	F03	957
3	2	F04	2551
3	2	F05	1638
3	2	F06	1822
3	2	F07	1222
3	2	F08	2222
3	2	F09	1912
3	2	F10	4879
3	2	F11	2355
3	2	F12	1724
3	2	G01	2477
3	2	G02	1332
3	2	G03	1662
3	2	G04	1438
3	2	G05	2946
3	2	G06	2272
3	2	G07	2644
3	2	G08	1863
3	2	G09	2154
3	2	G10	1717
3	2	G11	2250
3	2	G12	3183
3	2	H01	2298
3	2	H02	1621
3	2	H03	1410
3	2	H04	2423
3	2	H05	2886
3	2	H06	2202
3	2	H07	1952
3	2	H08	1472
3	2	H09	2067
3	2	H10	1954
3	2	H11	1441
3	2	H12	1842
3	3	A01	1571
3	3	A02	1927
3	3	A03	1222
3	3	A04	1360
3	3	A05	2082
3	3	A06	1706
3	3	A07	1563
3	3	A08	1032
3	3	A09	1757
3	3	A10	1556
3	3	A11	2191
3	3	A12	1649
3	3	B01	2039
3	3	B02	2578
3	3	B03	2464
3	3	B04	2387
3	3	B05	1700
3	3	B06	2331
3	3	B07	381
3	3	B08	2317
3	3	B09	1674
3	3	B10	1564
3	3	B11	1995
3	3	B12	2573
3	3	C01	1435
3	3	C02	1401
3	3	C03	2032
3	3	C04	2052
3	3	C05	1529
3	3	C06	2557
3	3	C07	2815
3	3	C08	1703
3	3	C09	1322
3	3	C10	1378
3	3	C11	1777
3	3	C12	1382
3	3	D01	1904
3	3	D02	2498
3	3	D03	2021
3	3	D04	2739
3	3	D05	2094
3	3	D06	2248
3	3	D07	1489
3	3	D08	2841
3	3	D09	2223
3	3	D10	2222
3	3	D11	2078
3	3	D12	1488
3	3	E01	1490
3	3	E02	1867
3	3	E03	3012
3	3	E04	2811
3	3	E05	1430
3	3	E06	2191
3	3	E07	1778
3	3	E08	2365
3	3	E09	2162
3	3	E10	1816
3	3	E11	1948
3	3	E12	1184
3	3	F01	1565
3	3	F02	2217
3	3	F03	1319
3	3	F04	2837
3	3	F05	1669
3	3	F06	2340
3	3	F07	1520
3	3	F08	2569
3	3	F09	1450
3	3	F10	1652
3	3	F11	1486
3	3	F12	2257
3	3	G01	3236
3	3	G02	1727
3	3	G03	1521
3	3	G04	1546
3	3	G05	2183
3	3	G06	2690
3	3	G07	2530
3	3	G08	1270
3	3	G09	2158
3	3	G10	1644
3	3	G11	2806
3	3	G12	2717
3	3	H01	2142
3	3	H02	1809
3	3	H03	2290
3	3	H04	2922
3	3	H05	1980
3	3	H06	2243
3	3	H07	2402
3	3	H08	1492
3	3	H09	1498
3	3	H10	2127
3	3	H11	2276
3	3	H12	1862
3	4	A01	1468
3	4	A02	1900
3	4	A03	1407
3	4	A04	1757
3	4	A05	1920
3	4	A06	1576
3	4	A07	1622
3	4	A08	1291
3	4	A09	1670
3	4	A10	1661
3	4	A11	2088
3	4	A12	1602
3	4	B01	2147
3	4	B02	2425
3	4	B03	2385
3	4	B04	1889
3	4	B05	1986
3	4	B06	1901
3	4	B07	1903
3	4	B08	1884
3	4	B09	1854
3	4	B10	1745
3	4	B11	2034
3	4	B12	2001
3	4	C01	1354
3	4	C02	2033
3	4	C03	1797
3	4	C04	1993
3	4	C05	1860
3	4	C06	1672
3	4	C07	1854
3	4	C08	1433
3	4	C09	1387
3	4	C10	1949
3	4	C11	1834
3	4	C12	1516
3	4	D01	2191
3	4	D02	1972
3	4	D03	2002
3	4	D04	1937
3	4	D05	2016
3	4	D06	1926
3	4	D07	1465
3	4	D08	2160
3	4	D09	2052
3	4	D10	2560
3	4	D11	2217
3	4	D12	1643
3	4	E01	1241
3	4	E02	1555
3	4	E03	2551
3	4	E04	1928
3	4	E05	1480
3	4	E06	1759
3	4	E07	1889
3	4	E08	1725
3	4	E09	2157
3	4	E10	2068
3	4	E11	2229
3	4	E12	1285
3	4	F01	1017
3	4	F02	1951
3	4	F03	1715
3	4	F04	2501
3	4	F05	2369
3	4	F06	2396
3	4	F07	1377
3	4	F08	2612
3	4	F09	2351
3	4	F10	3100
3	4	F11	2253
3	4	F12	1846
3	4	G01	2898
3	4	G02	1681
3	4	G03	1854
3	4	G04	1737
3	4	G05	3146
3	4	G06	2888
3	4	G07	2453
3	4	G08	2271
3	4	G09	1990
3	4	G10	1572
3	4	G11	2663
3	4	G12	3527
3	4	H02	1141
3	4	H03	2106
3	4	H04	2247
3	4	H05	1798
3	4	H06	1533
3	4	H07	2365
3	4	H08	12
3	4	H09	1787
3	4	H10	1510
3	4	H11	1438
3	4	H12	1307
4	1	A01	604
4	1	A02	854
4	1	A03	902
4	1	A04	782
4	1	A05	1029
4	1	A06	1080
4	1	A07	1078
4	1	A08	1456
4	1	A09	807
4	1	A10	894
4	1	A11	942
4	1	A12	651
4	1	B01	1220
4	1	B02	1373
4	1	B03	1544
4	1	B04	871
4	1	B05	1071
4	1	B06	1147
4	1	B07	1288
4	1	B08	1024
4	1	B09	1234
4	1	B10	924
4	1	B11	1332
4	1	B12	972
4	1	C01	1205
4	1	C02	1025
4	1	C03	1376
4	1	C04	1361
4	1	C05	1377
4	1	C06	1055
4	1	C07	997
4	1	C08	1207
4	1	C09	1187
4	1	C10	1520
4	1	C11	1255
4	1	C12	678
4	1	D01	940
4	1	D02	1111
4	1	D03	1037
4	1	D04	1216
4	1	D05	1192
4	1	D06	1264
4	1	D07	1077
4	1	D08	1097
4	1	D09	1102
4	1	D10	536
4	1	D11	1320
4	1	D12	1065
4	1	E01	1072
4	1	E02	910
4	1	E03	1270
4	1	E04	1669
4	1	E05	1645
4	1	E06	1456
4	1	E07	1288
4	1	E08	1511
4	1	E09	1587
4	1	E10	1001
4	1	E11	1486
4	1	E12	799
4	1	F01	1044
4	1	F02	1275
4	1	F03	520
4	1	F04	1505
4	1	F05	1401
4	1	F06	1164
4	1	F07	934
4	1	F08	1597
4	1	F09	1272
4	1	F10	1115
4	1	F11	1240
4	1	F12	934
4	1	G01	1008
4	1	G02	903
4	1	G03	888
4	1	G04	1207
4	1	G05	1493
4	1	G06	1268
4	1	G07	1721
4	1	G08	1788
4	1	G09	1282
4	1	G10	964
4	1	G11	994
4	1	G12	1421
4	1	H01	735
4	1	H02	652
4	1	H03	804
4	1	H04	857
4	1	H05	1112
4	1	H06	749
4	1	H07	915
4	1	H08	634
4	1	H09	1038
4	1	H10	772
4	1	H11	756
4	1	H12	562
4	2	A01	1172
4	2	A02	1666
4	2	A03	951
4	2	A04	1366
4	2	A05	1940
4	2	A06	1111
4	2	A07	1407
4	2	A08	1412
4	2	A09	1448
4	2	A10	2154
4	2	A11	1883
4	2	A12	1500
4	2	B01	1484
4	2	B02	2534
4	2	B03	2099
4	2	B04	1941
4	2	B05	1864
4	2	B06	2289
4	2	B07	2141
4	2	B08	1945
4	2	B09	1901
4	2	B10	1739
4	2	B11	2133
4	2	B12	2075
4	2	C01	1956
4	2	C02	1369
4	2	C03	1752
4	2	C04	2069
4	2	C05	1530
4	2	C06	1838
4	2	C07	2018
4	2	C08	1444
4	2	C09	1165
4	2	C10	1567
4	2	C11	1991
4	2	C12	1344
4	2	D01	1922
4	2	D02	2407
4	2	D03	1876
4	2	D04	2239
4	2	D05	1804
4	2	D06	2091
4	2	D07	1150
4	2	D08	2167
4	2	D09	2031
4	2	D10	2248
4	2	D11	1968
4	2	D12	1105
4	2	E01	1766
4	2	E02	1394
4	2	E03	2275
4	2	E04	1335
4	2	E05	1529
4	2	E06	2461
4	2	E07	1869
4	2	E08	1814
4	2	E09	1948
4	2	E10	1736
4	2	E11	2049
4	2	E12	1537
4	2	F01	1490
4	2	F02	2743
4	2	F03	974
4	2	F04	2490
4	2	F05	1546
4	2	F06	1738
4	2	F07	1137
4	2	F08	2103
4	2	F09	2031
4	2	F10	4364
4	2	F11	2165
4	2	F12	2018
4	2	G01	2371
4	2	G02	1615
4	2	G03	1641
4	2	G04	1558
4	2	G05	2478
4	2	G06	2148
4	2	G07	2720
4	2	G08	1826
4	2	G09	2310
4	2	G10	1609
4	2	G11	2170
4	2	G12	3091
4	2	H01	2541
4	2	H02	1834
4	2	H03	1330
4	2	H04	2427
4	2	H05	2345
4	2	H06	1906
4	2	H07	1858
4	2	H08	1574
4	2	H09	1958
4	2	H10	1788
4	2	H11	1082
4	2	H12	1820
4	3	A01	1410
4	3	A02	1880
4	3	A03	1214
4	3	A04	1299
4	3	A05	2004
4	3	A06	1489
4	3	A07	1424
4	3	A08	986
4	3	A09	1352
4	3	A10	1280
4	3	A11	1834
4	3	A12	1626
4	3	B01	1605
4	3	B02	2771
4	3	B03	2220
4	3	B04	2447
4	3	B05	1640
4	3	B06	1689
4	3	B07	1943
4	3	B08	1761
4	3	B09	1588
4	3	B10	1449
4	3	B11	1525
4	3	B12	2412
4	3	C01	1075
4	3	C02	1436
4	3	C03	1875
4	3	C04	1751
4	3	C05	1532
4	3	C06	2891
4	3	C07	2284
4	3	C08	1559
4	3	C09	1315
4	3	C10	1511
4	3	C11	1713
4	3	C12	1445
4	3	D01	1682
4	3	D02	2198
4	3	D03	1417
4	3	D04	2312
4	3	D05	1963
4	3	D06	2135
4	3	D07	1236
4	3	D08	2391
4	3	D09	1981
4	3	D10	1968
4	3	D11	1822
4	3	D12	1513
4	3	E01	1303
4	3	E02	1711
4	3	E03	2272
4	3	E04	2375
4	3	E05	1190
4	3	E06	1727
4	3	E07	1667
4	3	E08	2095
4	3	E09	1940
4	3	E10	1509
4	3	E11	1839
4	3	E12	1073
4	3	F01	1588
4	3	F02	2366
4	3	F03	1403
4	3	F04	2918
4	3	F05	1559
4	3	F06	2258
4	3	F07	1581
4	3	F08	2414
4	3	F09	1727
4	3	F10	2310
4	3	F11	1947
4	3	F12	1488
4	3	G01	3125
4	3	G02	1621
4	3	G03	1533
4	3	G04	1732
4	3	G05	2413
4	3	G06	2419
4	3	G07	2436
4	3	G08	1190
4	3	G09	1690
4	3	G10	1350
4	3	G11	2594
4	3	G12	3288
4	3	H01	2133
4	3	H02	1934
4	3	H03	1954
4	3	H04	3060
4	3	H05	1464
4	3	H06	2768
4	3	H07	2013
4	3	H08	1425
4	3	H09	1544
4	3	H10	2065
4	3	H11	2055
4	3	H12	1593
4	4	A01	1437
4	4	A02	1777
4	4	A03	1248
4	4	A04	1775
4	4	A05	1840
4	4	A06	1370
4	4	A07	1616
4	4	A08	1326
4	4	A09	1647
4	4	A10	1623
4	4	A11	1926
4	4	A12	1617
4	4	B01	1988
4	4	B02	2477
4	4	B03	2258
4	4	B04	1800
4	4	B05	1949
4	4	B06	2005
4	4	B07	1669
4	4	B08	1646
4	4	B09	1851
4	4	B10	1618
4	4	B11	1788
4	4	B12	1870
4	4	C01	1234
4	4	C02	1848
4	4	C03	1655
4	4	C04	2080
4	4	C05	1678
4	4	C06	1557
4	4	C07	1804
4	4	C08	1386
4	4	C09	1356
4	4	C10	1709
4	4	C11	1777
4	4	C12	1673
4	4	D01	2033
4	4	D02	2043
4	4	D03	1846
4	4	D04	1960
4	4	D05	1748
4	4	D06	1860
4	4	D07	1490
4	4	D08	2028
4	4	D09	1900
4	4	D10	2572
4	4	D11	2238
4	4	D12	1610
4	4	E01	1120
4	4	E02	1594
4	4	E03	2297
4	4	E04	2120
4	4	E05	1220
4	4	E06	1852
4	4	E07	1708
4	4	E08	1489
4	4	E09	1933
4	4	E10	1932
4	4	E11	2169
4	4	E12	1376
4	4	F01	1279
4	4	F02	1704
4	4	F03	1236
4	4	F04	2089
4	4	F05	1908
4	4	F06	1892
4	4	F07	1292
4	4	F08	2110
4	4	F09	1773
4	4	F10	2274
4	4	F11	1726
4	4	F12	1660
4	4	G01	2721
4	4	G02	1859
4	4	G03	1843
4	4	G04	1662
4	4	G05	2856
4	4	G06	2605
4	4	G07	2463
4	4	G08	2235
4	4	G09	1804
4	4	G10	1444
4	4	G11	2223
4	4	G12	2935
4	4	H01	1614
4	4	H02	1120
4	4	H03	1421
4	4	H04	2208
4	4	H05	2133
4	4	H06	1746
4	4	H07	2244
4	4	H08	1297
4	4	H09	1511
4	4	H10	1598
4	4	H11	1285
4	4	H12	1330
5	1	A01	721
5	1	A02	926
5	1	A03	993
5	1	A04	768
5	1	A05	1124
5	1	A06	871
5	1	A07	1325
5	1	A08	1127
5	1	A09	811
5	1	A10	875
5	1	A11	1154
5	1	A12	736
5	1	B01	1067
5	1	B02	1436
5	1	B03	1430
5	1	B04	804
5	1	B05	890
5	1	B06	1051
5	1	B07	1179
5	1	B08	1020
5	1	B09	1142
5	1	B10	850
5	1	B11	1226
5	1	B12	894
5	1	C01	1318
5	1	C02	1131
5	1	C03	1375
5	1	C04	1169
5	1	C05	1317
5	1	C06	938
5	1	C07	1031
5	1	C08	1034
5	1	C09	918
5	1	C10	1497
5	1	C11	1205
5	1	C12	758
5	1	D01	1011
5	1	D02	1184
5	1	D03	1171
5	1	D04	1033
5	1	D05	1183
5	1	D06	1195
5	1	D07	972
5	1	D08	1002
5	1	D09	986
5	1	D10	263
5	1	D11	1234
5	1	D12	1057
5	1	E01	1037
5	1	E02	1018
5	1	E03	1224
5	1	E04	1641
5	1	E05	1359
5	1	E06	1252
5	1	E07	1155
5	1	E08	1194
5	1	E09	1346
5	1	E10	869
5	1	E11	1196
5	1	E12	641
5	1	F01	1292
5	1	F02	1336
5	1	F03	672
5	1	F04	1409
5	1	F05	1434
5	1	F06	1098
5	1	F07	1028
5	1	F08	1476
5	1	F09	1259
5	1	F10	1307
5	1	F11	1207
5	1	F12	798
5	1	G01	1073
5	1	G02	1073
5	1	G03	896
5	1	G04	1044
5	1	G05	1239
5	1	G06	1218
5	1	G07	1691
5	1	G08	1944
5	1	G09	1395
5	1	G10	918
5	1	G11	1081
5	1	G12	1560
5	1	H01	931
5	1	H02	748
5	1	H03	881
5	1	H04	853
5	1	H05	1012
5	1	H06	725
5	1	H07	961
5	1	H08	783
5	1	H09	1031
5	1	H10	946
5	1	H11	870
5	1	H12	740
5	2	A01	1125
5	2	A02	1855
5	2	A03	1015
5	2	A04	1597
5	2	A05	1668
5	2	A06	1132
5	2	A07	1492
5	2	A08	1454
5	2	A09	1301
5	2	A10	1906
5	2	A11	1680
5	2	A12	1480
5	2	B01	1629
5	2	B02	2631
5	2	B03	2175
5	2	B04	1896
5	2	B05	1736
5	2	B06	1569
5	2	B07	2225
5	2	B08	1821
5	2	B09	1846
5	2	B10	1571
5	2	B11	1985
5	2	B12	2166
5	2	C01	1988
5	2	C02	1407
5	2	C03	1771
5	2	C04	2167
5	2	C05	1578
5	2	C06	1592
5	2	C07	2079
5	2	C08	1502
5	2	C09	1227
5	2	C10	1489
5	2	C11	1898
5	2	C12	1321
5	2	D01	1513
5	2	D02	2555
5	2	D03	1897
5	2	D04	2286
5	2	D05	1717
5	2	D06	1991
5	2	D07	1392
5	2	D08	2127
5	2	D09	2081
5	2	D10	2046
5	2	D11	1789
5	2	D12	1184
5	2	E01	1431
5	2	E02	1469
5	2	E03	2319
5	2	E04	1288
5	2	E05	1635
5	2	E06	821
5	2	E07	1962
5	2	E08	1679
5	2	E09	2359
5	2	E10	1680
5	2	E11	1620
5	2	E12	1218
5	2	F01	1568
5	2	F02	2645
5	2	F03	1141
5	2	F04	2626
5	2	F05	1837
5	2	F06	1684
5	2	F07	1246
5	2	F08	2205
5	2	F09	1967
5	2	F10	4532
5	2	F11	2141
5	2	F12	1540
5	2	G01	2154
5	2	G02	1394
5	2	G03	1560
5	2	G04	1504
5	2	G05	2811
5	2	G06	2319
5	2	G07	2499
5	2	G08	1852
5	2	G09	2141
5	2	G10	1689
5	2	G11	2124
5	2	G12	2874
5	2	H01	2354
5	2	H02	1724
5	2	H03	1315
5	2	H04	2175
5	2	H05	2575
5	2	H06	2036
5	2	H07	1971
5	2	H08	1508
5	2	H09	1846
5	2	H10	1807
5	2	H11	1157
5	2	H12	1472
5	3	A01	1466
5	3	A02	1962
5	3	A03	1246
5	3	A04	1231
5	3	A05	1679
5	3	A06	1535
5	3	A07	1270
5	3	A08	1053
5	3	A09	1348
5	3	A10	1251
5	3	A11	1909
5	3	A12	1694
5	3	B01	1704
5	3	B02	2536
5	3	B03	2225
5	3	B04	2193
5	3	B05	1608
5	3	B06	2171
5	3	B07	2069
5	3	B08	1832
5	3	B09	1648
5	3	B10	1581
5	3	B11	2067
5	3	B12	2345
5	3	C01	1336
5	3	C02	1544
5	3	C03	1910
5	3	C04	1628
5	3	C05	1659
5	3	C06	2517
5	3	C07	2424
5	3	C08	1680
5	3	C09	1491
5	3	C10	1402
5	3	C11	2124
5	3	C12	1369
5	3	D01	1483
5	3	D02	2489
5	3	D03	1645
5	3	D04	2474
5	3	D05	1928
5	3	D06	2018
5	3	D07	1406
5	3	D08	2447
5	3	D09	2106
5	3	D10	2076
5	3	D11	2059
5	3	D12	1478
5	3	E01	1459
5	3	E02	1712
5	3	E03	2388
5	3	E04	2464
5	3	E05	1418
5	3	E06	1757
5	3	E07	1827
5	3	E08	2282
5	3	E09	2086
5	3	E10	1583
5	3	E11	2045
5	3	E12	1095
5	3	F01	1421
5	3	F02	2185
5	3	F03	1407
5	3	F04	2904
5	3	F05	1785
5	3	F06	2336
5	3	F07	1545
5	3	F08	2358
5	3	F09	1688
5	3	F10	2331
5	3	F11	1517
5	3	F12	1853
5	3	G01	3037
5	3	G02	1544
5	3	G03	1684
5	3	G04	1858
5	3	G05	1882
5	3	G06	2634
5	3	G07	2598
5	3	G08	1334
5	3	G09	2059
5	3	G10	1318
5	3	G11	2398
5	3	G12	2884
5	3	H01	1852
5	3	H02	1937
5	3	H03	1485
5	3	H04	2025
5	3	H05	1391
5	3	H06	1882
5	3	H07	1739
5	3	H08	1163
5	3	H09	1405
5	3	H10	1833
5	3	H11	2195
5	3	H12	1712
5	4	A01	1304
5	4	A02	1736
5	4	A03	1472
5	4	A04	1975
5	4	A05	1877
5	4	A06	1475
5	4	A07	1729
5	4	A08	1391
5	4	A09	1666
5	4	A10	1633
5	4	A11	1771
5	4	A12	1633
5	4	B01	1978
5	4	B02	2262
5	4	B03	2284
5	4	B04	2035
5	4	B05	1803
5	4	B06	1804
5	4	B07	1625
5	4	B08	1885
5	4	B09	1840
5	4	B10	1810
5	4	B11	1548
5	4	B12	2078
5	4	C01	1236
5	4	C02	1848
5	4	C03	1733
5	4	C04	1708
5	4	C05	1786
5	4	C06	1715
5	4	C07	1815
5	4	C08	1440
5	4	C09	1360
5	4	C10	1579
5	4	C11	1616
5	4	C12	1670
5	4	D01	2320
5	4	D02	2053
5	4	D03	2000
5	4	D04	1902
5	4	D05	2096
5	4	D06	1985
5	4	D07	1302
5	4	D08	2117
5	4	D09	1941
5	4	D10	2633
5	4	D11	2181
5	4	D12	2265
5	4	E01	1311
5	4	E02	1689
5	4	E03	2571
5	4	E04	2306
5	4	E05	1446
5	4	E06	1878
5	4	E07	1964
5	4	E08	1613
5	4	E09	2050
5	4	E10	2136
5	4	E11	2504
5	4	E12	490
5	4	F01	1395
5	4	F02	2143
5	4	F03	1561
5	4	F04	2589
5	4	F05	2230
5	4	F06	1922
5	4	F07	1644
5	4	F08	2321
5	4	F09	2478
5	4	F10	2614
5	4	F11	1967
5	4	F12	2320
5	4	G01	2766
5	4	G02	1592
5	4	G03	1591
5	4	G04	1565
5	4	G05	2465
5	4	G06	2505
5	4	G07	2411
5	4	G08	1999
5	4	G09	2120
5	4	G10	1648
5	4	G11	2091
5	4	G12	3041
5	4	H01	1604
5	4	H02	1113
5	4	H03	1687
5	4	H04	2257
5	4	H05	2049
5	4	H06	1518
5	4	H07	1889
5	4	H08	1579
5	4	H09	1675
5	4	H10	1572
5	4	H11	1362
5	4	H12	1412
6	1	A01	615
6	1	A02	844
6	1	A03	773
6	1	A04	756
6	1	A05	992
6	1	A06	888
6	1	A07	1107
6	1	A08	1168
6	1	A09	733
6	1	A10	715
6	1	A11	816
6	1	A12	587
6	1	B01	1139
6	1	B02	1294
6	1	B03	466
6	1	B04	718
6	1	B05	628
6	1	B06	874
6	1	B07	1142
6	1	B08	927
6	1	B09	946
6	1	B10	679
6	1	B11	907
6	1	B12	1037
6	1	C01	1188
6	1	C02	904
6	1	C03	1092
6	1	C04	1008
6	1	C05	1119
6	1	C06	840
6	1	C07	869
6	1	C08	935
6	1	C09	843
6	1	C10	654
6	1	C11	931
6	1	C12	807
6	1	D01	947
6	1	D02	961
6	1	D03	917
6	1	D04	935
6	1	D05	1046
6	1	D06	1056
6	1	D07	919
6	1	D08	1019
6	1	D09	881
6	1	D10	107
6	1	D11	588
6	1	D12	832
6	1	E01	826
6	1	E02	863
6	1	E03	1035
6	1	E04	1245
6	1	E05	1123
6	1	E06	1158
6	1	E07	1100
6	1	E08	1067
6	1	E09	1276
6	1	E10	704
6	1	E11	911
6	1	E12	626
6	1	F01	1043
6	1	F02	1177
6	1	F03	540
6	1	F04	1247
6	1	F05	1171
6	1	F06	1060
6	1	F07	1017
6	1	F08	1623
6	1	F09	1247
6	1	F10	1147
6	1	F11	819
6	1	F12	767
6	1	G01	1026
6	1	G02	889
6	1	G03	825
6	1	G04	1027
6	1	G05	1226
6	1	G06	1091
6	1	G07	1465
6	1	G08	1753
[truncated: 2,577 more rows]

## Sheet: 1d
	batch	plate	well	foreground_mean	stain
0	1	1	A01	1381.42	DAPI
1	1	1	A01	4076.34	ER
2	1	1	A01	585.078	RNA
3	1	1	A01	1843.68	AGP
4	1	1	A01	1064.33	MITO
5	1	1	A02	1362.09	DAPI
6	1	1	A02	3613.43	ER
7	1	1	A02	579.733	RNA
8	1	1	A02	1597.08	AGP
9	1	1	A02	916.525	MITO
10	1	1	A03	1300.34	DAPI
11	1	1	A03	3528.97	ER
12	1	1	A03	564.813	RNA
13	1	1	A03	1691.98	AGP
14	1	1	A03	781.83	MITO
15	1	1	A04	1415.84	DAPI
16	1	1	A04	3451.29	ER
17	1	1	A04	607.198	RNA
18	1	1	A04	1724.93	AGP
19	1	1	A04	819.807	MITO
20	1	1	A05	1425.79	DAPI
21	1	1	A05	3555.9	ER
22	1	1	A05	572.063	RNA
23	1	1	A05	1682.08	AGP
24	1	1	A05	895.449	MITO
25	1	1	A06	1298.2	DAPI
26	1	1	A06	3589.3	ER
27	1	1	A06	571.987	RNA
28	1	1	A06	1633.93	AGP
29	1	1	A06	985.635	MITO
30	1	1	A07	1182.22	DAPI
31	1	1	A07	3549.29	ER
32	1	1	A07	569.698	RNA
33	1	1	A07	1618.92	AGP
34	1	1	A07	856.028	MITO
35	1	1	A08	1125.68	DAPI
36	1	1	A08	3612.69	ER
37	1	1	A08	585.317	RNA
38	1	1	A08	1437.62	AGP
39	1	1	A08	807.498	MITO
40	1	1	A09	1108.52	DAPI
41	1	1	A09	3802.34	ER
42	1	1	A09	567.864	RNA
43	1	1	A09	1530.93	AGP
44	1	1	A09	732.343	MITO
45	1	1	A10	1099.49	DAPI
46	1	1	A10	2870.4	ER
47	1	1	A10	543.518	RNA
48	1	1	A10	1341.16	AGP
49	1	1	A10	727.499	MITO
50	1	1	A11	1470.85	DAPI
51	1	1	A11	3823.32	ER
52	1	1	A11	562.855	RNA
53	1	1	A11	1476.87	AGP
54	1	1	A11	665.643	MITO
55	1	1	A12	1425.53	DAPI
56	1	1	A12	3781.4	ER
57	1	1	A12	570.326	RNA
58	1	1	A12	1457.4	AGP
59	1	1	A12	633.148	MITO
60	1	1	B01	1372.1	DAPI
61	1	1	B01	3300.82	ER
62	1	1	B01	537.992	RNA
63	1	1	B01	1828.18	AGP
64	1	1	B01	1358.93	MITO
65	1	1	B02	1450.59	DAPI
66	1	1	B02	3619.35	ER
67	1	1	B02	583.915	RNA
68	1	1	B02	1685.41	AGP
69	1	1	B02	613.966	MITO
70	1	1	B03	1451.85	DAPI
71	1	1	B03	3726.88	ER
72	1	1	B03	548.314	RNA
73	1	1	B03	1586.89	AGP
74	1	1	B03	591.644	MITO
75	1	1	B04	1340.97	DAPI
76	1	1	B04	3201.68	ER
77	1	1	B04	506.756	RNA
78	1	1	B04	1159.4	AGP
79	1	1	B04	610.785	MITO
80	1	1	B05	1438.19	DAPI
81	1	1	B05	3548.08	ER
82	1	1	B05	559.446	RNA
83	1	1	B05	1557.33	AGP
84	1	1	B05	676.381	MITO
85	1	1	B06	1204.63	DAPI
86	1	1	B06	3525.47	ER
87	1	1	B06	551.299	RNA
88	1	1	B06	1290.75	AGP
89	1	1	B06	567.331	MITO
90	1	1	B07	1244.32	DAPI
91	1	1	B07	3506.7	ER
92	1	1	B07	555.366	RNA
93	1	1	B07	1244.86	AGP
94	1	1	B07	602.294	MITO
95	1	1	B08	1224.89	DAPI
96	1	1	B08	3663.07	ER
97	1	1	B08	550.836	RNA
98	1	1	B08	1592.81	AGP
99	1	1	B08	559.572	MITO
100	1	1	B09	1123.28	DAPI
101	1	1	B09	3589.31	ER
102	1	1	B09	564.129	RNA
103	1	1	B09	1615.59	AGP
104	1	1	B09	919.972	MITO
105	1	1	B10	1288.76	DAPI
106	1	1	B10	3438.93	ER
107	1	1	B10	531.765	RNA
108	1	1	B10	1432.88	AGP
109	1	1	B10	992.077	MITO
110	1	1	B11	1107.15	DAPI
111	1	1	B11	3302.15	ER
112	1	1	B11	542.709	RNA
113	1	1	B11	1523.27	AGP
114	1	1	B11	917.204	MITO
115	1	1	B12	1171.58	DAPI
116	1	1	B12	3222.09	ER
117	1	1	B12	567.842	RNA
118	1	1	B12	1474.89	AGP
119	1	1	B12	963.157	MITO
120	1	1	C01	1147.2	DAPI
121	1	1	C01	3410.02	ER
122	1	1	C01	505.707	RNA
123	1	1	C01	1324.37	AGP
124	1	1	C01	1082.38	MITO
125	1	1	C02	1375.28	DAPI
126	1	1	C02	3629.2	ER
127	1	1	C02	543.76	RNA
128	1	1	C02	1596.6	AGP
129	1	1	C02	2307.84	MITO
130	1	1	C03	1140.88	DAPI
131	1	1	C03	3985.2	ER
132	1	1	C03	557.119	RNA
133	1	1	C03	1665.76	AGP
134	1	1	C03	1785.04	MITO
135	1	1	C04	1526.91	DAPI
136	1	1	C04	4618.2	ER
137	1	1	C04	591.757	RNA
138	1	1	C04	1712.57	AGP
139	1	1	C04	2146.76	MITO
140	1	1	C05	1649.99	DAPI
141	1	1	C05	3403.99	ER
142	1	1	C05	519.44	RNA
143	1	1	C05	1632.92	AGP
144	1	1	C05	1767.48	MITO
145	1	1	C06	1311.62	DAPI
146	1	1	C06	3330.11	ER
147	1	1	C06	514.366	RNA
148	1	1	C06	1266.04	AGP
149	1	1	C06	642.912	MITO
150	1	1	C07	1113.94	DAPI
151	1	1	C07	3806.9	ER
152	1	1	C07	935.788	RNA
153	1	1	C07	1898.55	AGP
154	1	1	C07	625.565	MITO
155	1	1	C08	1362.86	DAPI
156	1	1	C08	3377.35	ER
157	1	1	C08	559.029	RNA
158	1	1	C08	1349.55	AGP
159	1	1	C08	538.369	MITO
160	1	1	C09	1410.58	DAPI
161	1	1	C09	3424.89	ER
162	1	1	C09	544.228	RNA
163	1	1	C09	1539.11	AGP
164	1	1	C09	553.149	MITO
165	1	1	C10	1413.42	DAPI
166	1	1	C10	3500.56	ER
167	1	1	C10	706.575	RNA
168	1	1	C10	2089.8	AGP
169	1	1	C10	8258.07	MITO
170	1	1	C11	1386.28	DAPI
171	1	1	C11	3603.54	ER
172	1	1	C11	548.05	RNA
173	1	1	C11	1485.88	AGP
174	1	1	C11	1697.42	MITO
175	1	1	C12	1407.87	DAPI
176	1	1	C12	3415.79	ER
177	1	1	C12	573.984	RNA
178	1	1	C12	1598.17	AGP
179	1	1	C12	1673.13	MITO
180	1	1	D01	1496.02	DAPI
181	1	1	D01	3482.51	ER
182	1	1	D01	523.738	RNA
183	1	1	D01	1209.25	AGP
184	1	1	D01	1480.24	MITO
185	1	1	D02	1122.78	DAPI
186	1	1	D02	3620.96	ER
187	1	1	D02	550.1	RNA
188	1	1	D02	1341.49	AGP
189	1	1	D02	973.518	MITO
190	1	1	D03	1226.67	DAPI
191	1	1	D03	3818.91	ER
192	1	1	D03	515.134	RNA
193	1	1	D03	1195.25	AGP
194	1	1	D03	827.275	MITO
195	1	1	D04	1685.83	DAPI
196	1	1	D04	3149.92	ER
197	1	1	D04	734.528	RNA
198	1	1	D04	1408.12	AGP
199	1	1	D04	1838.89	MITO
200	1	1	D05	978.089	DAPI
201	1	1	D05	3165.82	ER
202	1	1	D05	827.861	RNA
203	1	1	D05	1415.45	AGP
204	1	1	D05	1001.5	MITO
205	1	1	D06	1165.97	DAPI
206	1	1	D06	2707.09	ER
207	1	1	D06	551.7	RNA
208	1	1	D06	1076.99	AGP
209	1	1	D06	1016.92	MITO
210	1	1	D07	1369.76	DAPI
211	1	1	D07	3565.7	ER
212	1	1	D07	528.948	RNA
213	1	1	D07	1275.54	AGP
214	1	1	D07	573.743	MITO
215	1	1	D08	1445.14	DAPI
216	1	1	D08	3654.11	ER
217	1	1	D08	545.963	RNA
218	1	1	D08	1385.41	AGP
219	1	1	D08	1470.2	MITO
220	1	1	D09	1489.17	DAPI
221	1	1	D09	3550.31	ER
222	1	1	D09	539.663	RNA
223	1	1	D09	1341.95	AGP
224	1	1	D09	600.45	MITO
225	1	1	D10	1438.96	DAPI
226	1	1	D10	3698.74	ER
227	1	1	D10	561.292	RNA
228	1	1	D10	1586.26	AGP
229	1	1	D10	780.676	MITO
230	1	1	D11	1482.38	DAPI
231	1	1	D11	4069.8	ER
232	1	1	D11	568.928	RNA
233	1	1	D11	1507.77	AGP
234	1	1	D11	1063.94	MITO
235	1	1	D12	880.959	DAPI
236	1	1	D12	3604.23	ER
237	1	1	D12	962.092	RNA
238	1	1	D12	1996.08	AGP
239	1	1	D12	644.847	MITO
240	1	1	E01	1491.95	DAPI
241	1	1	E01	3445.84	ER
242	1	1	E01	529.829	RNA
243	1	1	E01	1355.82	AGP
244	1	1	E01	666.747	MITO
245	1	1	E02	1504.94	DAPI
246	1	1	E02	3533.19	ER
247	1	1	E02	542.657	RNA
248	1	1	E02	1181.48	AGP
249	1	1	E02	1172.62	MITO
250	1	1	E03	1425.36	DAPI
251	1	1	E03	3438.38	ER
252	1	1	E03	536.903	RNA
253	1	1	E03	1381.49	AGP
254	1	1	E03	959.053	MITO
255	1	1	E04	1346.38	DAPI
256	1	1	E04	3957.31	ER
257	1	1	E04	612.267	RNA
258	1	1	E04	1539.68	AGP
259	1	1	E04	1580.77	MITO
260	1	1	E05	1187.5	DAPI
261	1	1	E05	3385.93	ER
262	1	1	E05	560.092	RNA
263	1	1	E05	1443.67	AGP
264	1	1	E05	887.347	MITO
265	1	1	E06	1091.58	DAPI
266	1	1	E06	3486.81	ER
267	1	1	E06	715.636	RNA
268	1	1	E06	1416.14	AGP
269	1	1	E06	583.238	MITO
270	1	1	E07	1339.93	DAPI
271	1	1	E07	3669.98	ER
272	1	1	E07	557.542	RNA
273	1	1	E07	1634.8	AGP
274	1	1	E07	992.093	MITO
275	1	1	E08	1417.21	DAPI
276	1	1	E08	3735.9	ER
277	1	1	E08	539.455	RNA
278	1	1	E08	1409.72	AGP
279	1	1	E08	666.343	MITO
280	1	1	E09	1526.98	DAPI
281	1	1	E09	3444.21	ER
282	1	1	E09	541.963	RNA
283	1	1	E09	1549.62	AGP
284	1	1	E09	1083.35	MITO
285	1	1	E10	1443.75	DAPI
286	1	1	E10	3156.2	ER
287	1	1	E10	525.02	RNA
288	1	1	E10	1613.29	AGP
289	1	1	E10	1538.92	MITO
290	1	1	E11	1406.22	DAPI
291	1	1	E11	3675.87	ER
292	1	1	E11	525.228	RNA
293	1	1	E11	1317.34	AGP
294	1	1	E11	1210.3	MITO
295	1	1	E12	1228.15	DAPI
296	1	1	E12	3697.05	ER
297	1	1	E12	540.007	RNA
298	1	1	E12	1352.48	AGP
299	1	1	E12	892.54	MITO
300	1	1	F01	1299.54	DAPI
301	1	1	F01	3204.19	ER
302	1	1	F01	496.245	RNA
303	1	1	F01	1354.42	AGP
304	1	1	F01	1363.71	MITO
305	1	1	F02	1381.87	DAPI
306	1	1	F02	3725.97	ER
307	1	1	F02	515.527	RNA
308	1	1	F02	1318.91	AGP
309	1	1	F02	688.679	MITO
310	1	1	F03	1004.02	DAPI
311	1	1	F03	3037.41	ER
312	1	1	F03	513.828	RNA
313	1	1	F03	1347.64	AGP
314	1	1	F03	577.525	MITO
315	1	1	F04	1504.11	DAPI
316	1	1	F04	3333.4	ER
317	1	1	F04	520.826	RNA
318	1	1	F04	1227.31	AGP
319	1	1	F04	647.49	MITO
320	1	1	F05	1345.29	DAPI
321	1	1	F05	3458.1	ER
322	1	1	F05	529.7	RNA
323	1	1	F05	1243.88	AGP
324	1	1	F05	830.312	MITO
325	1	1	F06	1337.97	DAPI
326	1	1	F06	3161.37	ER
327	1	1	F06	504.664	RNA
328	1	1	F06	1272.13	AGP
329	1	1	F06	565.643	MITO
330	1	1	F07	1421.2	DAPI
331	1	1	F07	4000.62	ER
332	1	1	F07	551.178	RNA
333	1	1	F07	1287.04	AGP
334	1	1	F07	1148.32	MITO
335	1	1	F08	1199.37	DAPI
336	1	1	F08	4047.33	ER
337	1	1	F08	623.113	RNA
338	1	1	F08	1684.26	AGP
339	1	1	F08	903.829	MITO
340	1	1	F09	1496.68	DAPI
341	1	1	F09	3397.02	ER
342	1	1	F09	539.8	RNA
343	1	1	F09	1249.32	AGP
344	1	1	F09	577.477	MITO
345	1	1	F10	1452.41	DAPI
346	1	1	F10	3526.78	ER
347	1	1	F10	580.745	RNA
348	1	1	F10	1310.43	AGP
349	1	1	F10	664.716	MITO
350	1	1	F11	1473.38	DAPI
351	1	1	F11	3102.81	ER
352	1	1	F11	525.114	RNA
353	1	1	F11	1106.57	AGP
354	1	1	F11	632.516	MITO
355	1	1	F12	1425.17	DAPI
356	1	1	F12	3713.85	ER
357	1	1	F12	542.578	RNA
358	1	1	F12	1320.53	AGP
359	1	1	F12	1123.63	MITO
360	1	1	G01	1342.97	DAPI
361	1	1	G01	3344.41	ER
362	1	1	G01	521.431	RNA
363	1	1	G01	1252.36	AGP
364	1	1	G01	563.529	MITO
365	1	1	G02	1402.06	DAPI
366	1	1	G02	3856.24	ER
367	1	1	G02	554.152	RNA
368	1	1	G02	1444.57	AGP
369	1	1	G02	586.636	MITO
370	1	1	G03	1080.83	DAPI
371	1	1	G03	3115.91	ER
372	1	1	G03	647.323	RNA
373	1	1	G03	1245.41	AGP
374	1	1	G03	782.713	MITO
375	1	1	G04	1386.07	DAPI
376	1	1	G04	3460.61	ER
377	1	1	G04	517.421	RNA
378	1	1	G04	1278.05	AGP
379	1	1	G04	584.891	MITO
380	1	1	G05	1524.72	DAPI
381	1	1	G05	3082.4	ER
382	1	1	G05	517.686	RNA
383	1	1	G05	1243.63	AGP
384	1	1	G05	572.57	MITO
385	1	1	G06	1406.18	DAPI
386	1	1	G06	3374.11	ER
387	1	1	G06	514.273	RNA
388	1	1	G06	1297.26	AGP
389	1	1	G06	1745.18	MITO
390	1	1	G07	1412.87	DAPI
391	1	1	G07	3456.32	ER
392	1	1	G07	509.702	RNA
393	1	1	G07	1306.05	AGP
394	1	1	G07	599.988	MITO
395	1	1	G08	1353.39	DAPI
396	1	1	G08	3430.13	ER
397	1	1	G08	643.521	RNA
398	1	1	G08	1421.12	AGP
399	1	1	G08	635.608	MITO
400	1	1	G09	1460.75	DAPI
401	1	1	G09	3462.95	ER
402	1	1	G09	511.615	RNA
403	1	1	G09	1143.18	AGP
404	1	1	G09	585.747	MITO
405	1	1	G10	1384.42	DAPI
406	1	1	G10	3365.85	ER
407	1	1	G10	516.67	RNA
408	1	1	G10	1141.48	AGP
409	1	1	G10	759.248	MITO
410	1	1	G11	1545.79	DAPI
411	1	1	G11	3363.63	ER
412	1	1	G11	529.189	RNA
413	1	1	G11	1241.01	AGP
414	1	1	G11	604.595	MITO
415	1	1	G12	1191.8	DAPI
416	1	1	G12	2876.12	ER
417	1	1	G12	533.318	RNA
418	1	1	G12	1167.58	AGP
419	1	1	G12	633.177	MITO
420	1	1	H01	955.921	DAPI
421	1	1	H01	3737.45	ER
422	1	1	H01	569.506	RNA
423	1	1	H01	1297.83	AGP
424	1	1	H01	632.494	MITO
425	1	1	H02	996.768	DAPI
426	1	1	H02	3050.61	ER
427	1	1	H02	526.369	RNA
428	1	1	H02	1056.89	AGP
429	1	1	H02	831.456	MITO
430	1	1	H03	1397.1	DAPI
431	1	1	H03	3366.99	ER
432	1	1	H03	507.6	RNA
433	1	1	H03	1182.72	AGP
434	1	1	H03	834.702	MITO
435	1	1	H04	1494.29	DAPI
436	1	1	H04	3408.17	ER
437	1	1	H04	556.949	RNA
438	1	1	H04	1371.83	AGP
439	1	1	H04	706.693	MITO
440	1	1	H05	1142	DAPI
441	1	1	H05	3313.9	ER
442	1	1	H05	581.986	RNA
443	1	1	H05	1296.36	AGP
444	1	1	H05	648.99	MITO
445	1	1	H06	1408.17	DAPI
446	1	1	H06	3858.58	ER
447	1	1	H06	535.995	RNA
448	1	1	H06	1146.51	AGP
449	1	1	H06	622.042	MITO
450	1	1	H07	1437.16	DAPI
451	1	1	H07	3663.51	ER
452	1	1	H07	543.713	RNA
453	1	1	H07	1358.47	AGP
454	1	1	H07	605.038	MITO
455	1	1	H08	1079.15	DAPI
456	1	1	H08	3148.89	ER
457	1	1	H08	526.483	RNA
458	1	1	H08	1040.53	AGP
459	1	1	H08	605.645	MITO
460	1	1	H09	1409.15	DAPI
461	1	1	H09	3521.66	ER
462	1	1	H09	512.651	RNA
463	1	1	H09	1082.94	AGP
464	1	1	H09	798.642	MITO
465	1	1	H10	1007.51	DAPI
466	1	1	H10	2927.42	ER
467	1	1	H10	501.319	RNA
468	1	1	H10	1122.33	AGP
469	1	1	H10	776.215	MITO
470	1	1	H11	975.14	DAPI
471	1	1	H11	3520.36	ER
472	1	1	H11	539.22	RNA
473	1	1	H11	1182.58	AGP
474	1	1	H11	618.874	MITO
475	1	1	H12	1050.68	DAPI
476	1	1	H12	3386.12	ER
477	1	1	H12	534.177	RNA
478	1	1	H12	1166.2	AGP
479	1	1	H12	619.988	MITO
480	1	2	A01	1339.04	DAPI
481	1	2	A01	4218.52	ER
482	1	2	A01	650.763	RNA
483	1	2	A01	2239.08	AGP
484	1	2	A01	1600.55	MITO
485	1	2	A02	1073.34	DAPI
486	1	2	A02	3663.42	ER
487	1	2	A02	718.175	RNA
488	1	2	A02	2152.05	AGP
489	1	2	A02	576.356	MITO
490	1	2	A03	1296.01	DAPI
491	1	2	A03	3818.57	ER
492	1	2	A03	638.733	RNA
493	1	2	A03	2187.62	AGP
494	1	2	A03	639.488	MITO
495	1	2	A04	1374.32	DAPI
496	1	2	A04	3326.16	ER
497	1	2	A04	598.983	RNA
498	1	2	A04	1976.17	AGP
499	1	2	A04	956.846	MITO
500	1	2	A05	1434.59	DAPI
501	1	2	A05	3774.31	ER
502	1	2	A05	630.228	RNA
503	1	2	A05	2124.52	AGP
504	1	2	A05	570.822	MITO
505	1	2	A06	1285.71	DAPI
506	1	2	A06	3902.87	ER
507	1	2	A06	682.699	RNA
508	1	2	A06	2153.62	AGP
509	1	2	A06	931.555	MITO
510	1	2	A07	1587.2	DAPI
511	1	2	A07	4040.46	ER
512	1	2	A07	635.872	RNA
513	1	2	A07	2223.95	AGP
514	1	2	A07	596.081	MITO
515	1	2	A08	1321.52	DAPI
516	1	2	A08	3673.45	ER
517	1	2	A08	575.723	RNA
518	1	2	A08	1738.49	AGP
519	1	2	A08	528.657	MITO
520	1	2	A09	1258.38	DAPI
521	1	2	A09	4095.74	ER
522	1	2	A09	605.225	RNA
523	1	2	A09	1919.17	AGP
524	1	2	A09	926.856	MITO
525	1	2	A10	1093.73	DAPI
526	1	2	A10	2944.5	ER
527	1	2	A10	530.772	RNA
528	1	2	A10	1356.92	AGP
529	1	2	A10	585.15	MITO
530	1	2	A11	2837.86	DAPI
531	1	2	A11	3539.33	ER
532	1	2	A11	887.802	RNA
533	1	2	A11	2050.66	AGP
534	1	2	A11	598.348	MITO
535	1	2	A12	1326.77	DAPI
536	1	2	A12	3988.15	ER
537	1	2	A12	575.563	RNA
538	1	2	A12	1729.77	AGP
539	1	2	A12	2988.97	MITO
540	1	2	B01	1376.35	DAPI
541	1	2	B01	4225.58	ER
542	1	2	B01	605.502	RNA
543	1	2	B01	1777.15	AGP
544	1	2	B01	683.93	MITO
545	1	2	B02	1388.85	DAPI
546	1	2	B02	3420.59	ER
547	1	2	B02	565.132	RNA
548	1	2	B02	1829.2	AGP
549	1	2	B02	914.87	MITO
550	1	2	B03	1187.05	DAPI
551	1	2	B03	4000.09	ER
552	1	2	B03	603.638	RNA
553	1	2	B03	1935.18	AGP
554	1	2	B03	714.804	MITO
555	1	2	B04	1380.29	DAPI
556	1	2	B04	3584.9	ER
557	1	2	B04	575.302	RNA
558	1	2	B04	1523.1	AGP
559	1	2	B04	719.561	MITO
560	1	2	B05	1327.15	DAPI
561	1	2	B05	3676.15	ER
562	1	2	B05	556.603	RNA
563	1	2	B05	1725.57	AGP
564	1	2	B05	618.688	MITO
565	1	2	B06	1412.06	DAPI
566	1	2	B06	3901.78	ER
567	1	2	B06	567.792	RNA
568	1	2	B06	1588.16	AGP
569	1	2	B06	584.227	MITO
570	1	2	B07	1438.92	DAPI
571	1	2	B07	3669.54	ER
572	1	2	B07	556.593	RNA
573	1	2	B07	1471.79	AGP
574	1	2	B07	880.447	MITO
575	1	2	B08	1427.06	DAPI
576	1	2	B08	4078.84	ER
577	1	2	B08	579.084	RNA
578	1	2	B08	1963	AGP
579	1	2	B08	599.1	MITO
580	1	2	B09	1343.25	DAPI
581	1	2	B09	3922.49	ER
582	1	2	B09	603.599	RNA
583	1	2	B09	2032.14	AGP
584	1	2	B09	749.736	MITO
585	1	2	B10	1312.02	DAPI
586	1	2	B10	3772.24	ER
587	1	2	B10	568.114	RNA
588	1	2	B10	1635.76	AGP
589	1	2	B10	889.385	MITO
590	1	2	B11	1333.08	DAPI
591	1	2	B11	3690.29	ER
592	1	2	B11	579.243	RNA
593	1	2	B11	1971.8	AGP
594	1	2	B11	840.981	MITO
595	1	2	B12	1348.98	DAPI
596	1	2	B12	3670.1	ER
597	1	2	B12	539.155	RNA
598	1	2	B12	1688.99	AGP
599	1	2	B12	561.282	MITO
600	1	2	C01	1340.12	DAPI
601	1	2	C01	3641.02	ER
602	1	2	C01	525.877	RNA
603	1	2	C01	1570.35	AGP
604	1	2	C01	629.468	MITO
605	1	2	C02	1410.46	DAPI
606	1	2	C02	3798.33	ER
607	1	2	C02	572.722	RNA
608	1	2	C02	2202.26	AGP
609	1	2	C02	1798.14	MITO
610	1	2	C03	1486.91	DAPI
611	1	2	C03	4205.73	ER
612	1	2	C03	554.461	RNA
613	1	2	C03	1587.76	AGP
614	1	2	C03	574.292	MITO
615	1	2	C04	1459.95	DAPI
616	1	2	C04	4999.32	ER
617	1	2	C04	601.032	RNA
618	1	2	C04	1777.1	AGP
619	1	2	C04	617.183	MITO
620	1	2	C05	1425.37	DAPI
621	1	2	C05	3592.23	ER
622	1	2	C05	541.504	RNA
623	1	2	C05	1492.47	AGP
624	1	2	C05	1288.37	MITO
625	1	2	C06	1360.66	DAPI
626	1	2	C06	3385.85	ER
627	1	2	C06	520.1	RNA
628	1	2	C06	1448.7	AGP
629	1	2	C06	546.703	MITO
630	1	2	C07	1517.01	DAPI
631	1	2	C07	4526.95	ER
632	1	2	C07	598.078	RNA
633	1	2	C07	1650.98	AGP
634	1	2	C07	1125.82	MITO
635	1	2	C08	1452.65	DAPI
636	1	2	C08	4065.67	ER
637	1	2	C08	616.526	RNA
638	1	2	C08	1719.99	AGP
639	1	2	C08	568.993	MITO
640	1	2	C09	1380.6	DAPI
641	1	2	C09	3482.06	ER
642	1	2	C09	567.589	RNA
643	1	2	C09	1585.05	AGP
644	1	2	C09	786.317	MITO
645	1	2	C10	1154.61	DAPI
646	1	2	C10	3884.81	ER
647	1	2	C10	556.154	RNA
648	1	2	C10	1606.71	AGP
649	1	2	C10	8996.3	MITO
650	1	2	C11	1369.88	DAPI
651	1	2	C11	4021.98	ER
652	1	2	C11	577.942	RNA
653	1	2	C11	1786.03	AGP
654	1	2	C11	763.859	MITO
655	1	2	C12	1116.46	DAPI
656	1	2	C12	3650.36	ER
657	1	2	C12	575.834	RNA
658	1	2	C12	1486.44	AGP
659	1	2	C12	629.892	MITO
660	1	2	D01	1474.8	DAPI
661	1	2	D01	3763.92	ER
662	1	2	D01	631.464	RNA
663	1	2	D01	1625.12	AGP
664	1	2	D01	1752.17	MITO
665	1	2	D02	1414.04	DAPI
666	1	2	D02	3562.78	ER
667	1	2	D02	558.567	RNA
668	1	2	D02	1509.94	AGP
669	1	2	D02	1010.41	MITO
670	1	2	D03	1228.9	DAPI
671	1	2	D03	3861.13	ER
672	1	2	D03	544.838	RNA
673	1	2	D03	1414.58	AGP
674	1	2	D03	538.732	MITO
675	1	2	D04	1591.33	DAPI
676	1	2	D04	3348.91	ER
677	1	2	D04	626.772	RNA
678	1	2	D04	1523.94	AGP
679	1	2	D04	889.585	MITO
680	1	2	D05	1568.11	DAPI
681	1	2	D05	4035.31	ER
682	1	2	D05	569.63	RNA
683	1	2	D05	1381.46	AGP
684	1	2	D05	958.077	MITO
685	1	2	D06	1423.36	DAPI
686	1	2	D06	3172.16	ER
687	1	2	D06	534.009	RNA
688	1	2	D06	1210.06	AGP
689	1	2	D06	552.178	MITO
690	1	2	D07	1343.09	DAPI
691	1	2	D07	3805.24	ER
692	1	2	D07	539.203	RNA
693	1	2	D07	1399.15	AGP
694	1	2	D07	587.739	MITO
695	1	2	D08	1356.28	DAPI
696	1	2	D08	3554.11	ER
697	1	2	D08	541.907	RNA
698	1	2	D08	1440.81	AGP
699	1	2	D08	901.75	MITO
700	1	2	D09	1438.53	DAPI
701	1	2	D09	3852.06	ER
702	1	2	D09	572.192	RNA
703	1	2	D09	1636.14	AGP
704	1	2	D09	732.346	MITO
705	1	2	D10	1461.35	DAPI
706	1	2	D10	3924.12	ER
707	1	2	D10	583.36	RNA
708	1	2	D10	1788.97	AGP
709	1	2	D10	610.819	MITO
710	1	2	D11	1214.61	DAPI
711	1	2	D11	3566.47	ER
712	1	2	D11	574.035	RNA
713	1	2	D11	1685.74	AGP
714	1	2	D11	511.457	MITO
715	1	2	D12	1075.06	DAPI
716	1	2	D12	4150.11	ER
717	1	2	D12	586.608	RNA
718	1	2	D12	1649.17	AGP
719	1	2	D12	557.656	MITO
720	1	2	E01	1504.33	DAPI
721	1	2	E01	3476.17	ER
722	1	2	E01	559.056	RNA
723	1	2	E01	1499.49	AGP
724	1	2	E01	1549.15	MITO
725	1	2	E02	1453.28	DAPI
726	1	2	E02	3442.03	ER
727	1	2	E02	561.775	RNA
728	1	2	E02	1356.77	AGP
729	1	2	E02	1014.29	MITO
730	1	2	E03	1390.77	DAPI
731	1	2	E03	3542.75	ER
732	1	2	E03	548.344	RNA
733	1	2	E03	1370.56	AGP
734	1	2	E03	574.636	MITO
735	1	2	E04	1389.97	DAPI
736	1	2	E04	4245.06	ER
737	1	2	E04	599.371	RNA
738	1	2	E04	1798.18	AGP
739	1	2	E04	630.907	MITO
740	1	2	E05	1237.62	DAPI
741	1	2	E05	3883.04	ER
742	1	2	E05	580.04	RNA
743	1	2	E05	1725.39	AGP
744	1	2	E05	648.999	MITO
745	1	2	E06	1100.11	DAPI
746	1	2	E06	3563.5	ER
747	1	2	E06	581.463	RNA
748	1	2	E06	1381.07	AGP
749	1	2	E06	932.817	MITO
750	1	2	E07	1271.01	DAPI
751	1	2	E07	3876.43	ER
752	1	2	E07	676.559	RNA
753	1	2	E07	1590.96	AGP
754	1	2	E07	570.062	MITO
755	1	2	E08	1021.71	DAPI
756	1	2	E08	3541.74	ER
757	1	2	E08	842.298	RNA
758	1	2	E08	1704.85	AGP
759	1	2	E08	1336.5	MITO
760	1	2	E09	1400.94	DAPI
761	1	2	E09	3464.34	ER
762	1	2	E09	543.963	RNA
763	1	2	E09	1538.57	AGP
764	1	2	E09	879.339	MITO
765	1	2	E10	1458.28	DAPI
766	1	2	E10	3659.87	ER
767	1	2	E10	557.38	RNA
768	1	2	E10	1416.7	AGP
769	1	2	E10	571.491	MITO
770	1	2	E11	1428.07	DAPI
771	1	2	E11	4120.65	ER
772	1	2	E11	576.933	RNA
773	1	2	E11	1558.72	AGP
774	1	2	E11	785.286	MITO
775	1	2	E12	1831.5	DAPI
776	1	2	E12	4160.73	ER
777	1	2	E12	568.994	RNA
778	1	2	E12	1520.94	AGP
779	1	2	E12	554.003	MITO
780	1	2	F01	1104.96	DAPI
781	1	2	F01	3282.96	ER
782	1	2	F01	528.208	RNA
783	1	2	F01	1351.8	AGP
784	1	2	F01	1070.95	MITO
785	1	2	F02	1426.52	DAPI
786	1	2	F02	4240.09	ER
787	1	2	F02	569.812	RNA
788	1	2	F02	1490.4	AGP
789	1	2	F02	548.39	MITO
790	1	2	F03	1355.31	DAPI
791	1	2	F03	3583.24	ER
792	1	2	F03	623.401	RNA
793	1	2	F03	1407.12	AGP
794	1	2	F03	611.011	MITO
795	1	2	F04	1306.66	DAPI
796	1	2	F04	3211.17	ER
797	1	2	F04	543.48	RNA
798	1	2	F04	1502.79	AGP
799	1	2	F04	1189.54	MITO
800	1	2	F05	1361.84	DAPI
801	1	2	F05	3808.92	ER
802	1	2	F05	543.924	RNA
803	1	2	F05	1478.82	AGP
804	1	2	F05	572.509	MITO
805	1	2	F06	1406.15	DAPI
806	1	2	F06	3508.09	ER
807	1	2	F06	536.363	RNA
808	1	2	F06	1382.58	AGP
809	1	2	F06	628.13	MITO
810	1	2	F07	1358.51	DAPI
811	1	2	F07	4104.42	ER
812	1	2	F07	583.459	RNA
813	1	2	F07	1406.55	AGP
814	1	2	F07	662.133	MITO
815	1	2	F08	1420.76	DAPI
816	1	2	F08	4096.83	ER
817	1	2	F08	591.706	RNA
818	1	2	F08	1649.58	AGP
819	1	2	F08	679.695	MITO
820	1	2	F09	1412.42	DAPI
821	1	2	F09	3459.77	ER
822	1	2	F09	543.056	RNA
823	1	2	F09	1292.81	AGP
824	1	2	F09	518.746	MITO
825	1	2	F10	1156.35	DAPI
826	1	2	F10	3855.17	ER
827	1	2	F10	591.236	RNA
828	1	2	F10	1393.02	AGP
829	1	2	F10	592.595	MITO
830	1	2	F11	1456.96	DAPI
831	1	2	F11	3167.85	ER
832	1	2	F11	543.93	RNA
833	1	2	F11	1278.87	AGP
834	1	2	F11	565.563	MITO
835	1	2	F12	585.828	DAPI
836	1	2	F12	3463.91	ER
837	1	2	F12	598.7	RNA
838	1	2	F12	1345.76	AGP
839	1	2	F12	614.514	MITO
840	1	2	G01	1204.6	DAPI
841	1	2	G01	3220.28	ER
842	1	2	G01	538.648	RNA
843	1	2	G01	1325.43	AGP
844	1	2	G01	646.844	MITO
845	1	2	G02	1300.55	DAPI
846	1	2	G02	3948.39	ER
847	1	2	G02	570.023	RNA
848	1	2	G02	1553.88	AGP
849	1	2	G02	626.255	MITO
850	1	2	G03	1322.06	DAPI
851	1	2	G03	3889.85	ER
852	1	2	G03	577.693	RNA
853	1	2	G03	1408.29	AGP
854	1	2	G03	847.894	MITO
855	1	2	G04	1637.98	DAPI
856	1	2	G04	3708.37	ER
857	1	2	G04	539.318	RNA
858	1	2	G04	1385.93	AGP
859	1	2	G04	546.297	MITO
860	1	2	G05	1515.84	DAPI
861	1	2	G05	3393.88	ER
862	1	2	G05	555.035	RNA
863	1	2	G05	1382.08	AGP
864	1	2	G05	550.772	MITO
865	1	2	G06	1445.85	DAPI
866	1	2	G06	3710.67	ER
867	1	2	G06	560.265	RNA
868	1	2	G06	1523.59	AGP
869	1	2	G06	567.292	MITO
870	1	2	G07	1483.23	DAPI
871	1	2	G07	3897.76	ER
872	1	2	G07	563.932	RNA
873	1	2	G07	1520.19	AGP
874	1	2	G07	581.262	MITO
875	1	2	G08	1473.87	DAPI
876	1	2	G08	3621	ER
877	1	2	G08	562.227	RNA
878	1	2	G08	1436.74	AGP
879	1	2	G08	671.497	MITO
880	1	2	G09	1430.63	DAPI
881	1	2	G09	3695.29	ER
882	1	2	G09	532.907	RNA
883	1	2	G09	1248.65	AGP
884	1	2	G09	585.642	MITO
885	1	2	G10	1343.24	DAPI
886	1	2	G10	3622.11	ER
887	1	2	G10	546.088	RNA
888	1	2	G10	1441.73	AGP
889	1	2	G10	734.169	MITO
890	1	2	G11	1485.2	DAPI
891	1	2	G11	3565.67	ER
892	1	2	G11	544.449	RNA
893	1	2	G11	1295.46	AGP
894	1	2	G11	733.787	MITO
895	1	2	G12	1099.15	DAPI
896	1	2	G12	3041.09	ER
897	1	2	G12	551.279	RNA
898	1	2	G12	1250.18	AGP
899	1	2	G12	655.995	MITO
900	1	2	H01	1034.27	DAPI
901	1	2	H01	3880.47	ER
902	1	2	H01	569.449	RNA
903	1	2	H01	1407.87	AGP
904	1	2	H01	751.737	MITO
905	1	2	H02	1591.02	DAPI
906	1	2	H02	3677.75	ER
907	1	2	H02	581.783	RNA
908	1	2	H02	1307.67	AGP
909	1	2	H02	715.742	MITO
910	1	2	H03	1455.01	DAPI
911	1	2	H03	3865.64	ER
912	1	2	H03	542.032	RNA
913	1	2	H03	1333.86	AGP
914	1	2	H03	849.408	MITO
915	1	2	H04	1444.94	DAPI
916	1	2	H04	3421.59	ER
917	1	2	H04	530.194	RNA
918	1	2	H04	1305.77	AGP
919	1	2	H04	591.81	MITO
920	1	2	H05	1341.11	DAPI
921	1	2	H05	3344.27	ER
922	1	2	H05	557.764	RNA
923	1	2	H05	1298.31	AGP
924	1	2	H05	565.591	MITO
925	1	2	H06	1323.12	DAPI
926	1	2	H06	3482.44	ER
927	1	2	H06	529	RNA
928	1	2	H06	1262.65	AGP
929	1	2	H06	565.627	MITO
930	1	2	H07	1763.57	DAPI
931	1	2	H07	3940.91	ER
932	1	2	H07	597.788	RNA
933	1	2	H07	1577.78	AGP
934	1	2	H07	991.109	MITO
935	1	2	H08	1357.75	DAPI
936	1	2	H08	3323.03	ER
937	1	2	H08	520.101	RNA
938	1	2	H08	1243.84	AGP
939	1	2	H08	552.23	MITO
940	1	2	H09	1380.08	DAPI
941	1	2	H09	3622.86	ER
942	1	2	H09	534.356	RNA
943	1	2	H09	1212.65	AGP
944	1	2	H09	596.69	MITO
945	1	2	H10	1017.04	DAPI
946	1	2	H10	3288.7	ER
947	1	2	H10	537.274	RNA
948	1	2	H10	1257.58	AGP
949	1	2	H10	569.584	MITO
950	1	2	H11	1331.73	DAPI
951	1	2	H11	4108.81	ER
952	1	2	H11	556.037	RNA
953	1	2	H11	1380.68	AGP
954	1	2	H11	775.343	MITO
955	1	2	H12	1078.03	DAPI
956	1	2	H12	3902.9	ER
957	1	2	H12	627.21	RNA
958	1	2	H12	1317.96	AGP
959	1	2	H12	599.753	MITO
960	1	3	A01	1160.33	DAPI
961	1	3	A01	3964.26	ER
962	1	3	A01	685.175	RNA
963	1	3	A01	2260.3	AGP
964	1	3	A01	590.927	MITO
965	1	3	A02	1232.31	DAPI
966	1	3	A02	3422.25	ER
967	1	3	A02	622.731	RNA
968	1	3	A02	2052.97	AGP
969	1	3	A02	627.795	MITO
970	1	3	A03	1238.06	DAPI
971	1	3	A03	3666.24	ER
972	1	3	A03	650.903	RNA
973	1	3	A03	2190.65	AGP
974	1	3	A03	618.036	MITO
975	1	3	A04	1282.42	DAPI
976	1	3	A04	3140.33	ER
977	1	3	A04	602.865	RNA
978	1	3	A04	1943.85	AGP
979	1	3	A04	695.841	MITO
980	1	3	A05	1198.74	DAPI
981	1	3	A05	3707.11	ER
982	1	3	A05	621.922	RNA
983	1	3	A05	1993.85	AGP
984	1	3	A05	587.756	MITO
985	1	3	A06	1179.11	DAPI
986	1	3	A06	3751.83	ER
987	1	3	A06	630.676	RNA
988	1	3	A06	2184.05	AGP
989	1	3	A06	673.837	MITO
990	1	3	A07	1396.6	DAPI
991	1	3	A07	3843.3	ER
992	1	3	A07	622.538	RNA
993	1	3	A07	2136.48	AGP
994	1	3	A07	589.177	MITO
995	1	3	A08	1235.75	DAPI
996	1	3	A08	3611.92	ER
997	1	3	A08	611.763	RNA
998	1	3	A08	1913.22	AGP
999	1	3	A08	549.45	MITO
1000	1	3	A09	1188.34	DAPI
1001	1	3	A09	3801.78	ER
1002	1	3	A09	620.011	RNA
1003	1	3	A09	2121.86	AGP
1004	1	3	A09	1259.19	MITO
1005	1	3	A10	1197.68	DAPI
1006	1	3	A10	2840.14	ER
1007	1	3	A10	519.402	RNA
1008	1	3	A10	1397.47	AGP
1009	1	3	A10	617.047	MITO
1010	1	3	A11	1355.81	DAPI
1011	1	3	A11	3715.9	ER
1012	1	3	A11	582.097	RNA
1013	1	3	A11	1741.37	AGP
1014	1	3	A11	646.762	MITO
1015	1	3	A12	1323.97	DAPI
1016	1	3	A12	3930.76	ER
1017	1	3	A12	554.248	RNA
1018	1	3	A12	1623.28	AGP
1019	1	3	A12	588.416	MITO
1020	1	3	B01	1262.36	DAPI
1021	1	3	B01	3540.27	ER
1022	1	3	B01	552.139	RNA
1023	1	3	B01	1599.71	AGP
1024	1	3	B01	956.57	MITO
1025	1	3	B02	1370.7	DAPI
1026	1	3	B02	3632	ER
1027	1	3	B02	594.761	RNA
1028	1	3	B02	1878.48	AGP
1029	1	3	B02	1135.19	MITO
1030	1	3	B03	1384.05	DAPI
1031	1	3	B03	3986.88	ER
1032	1	3	B03	604.84	RNA
1033	1	3	B03	2013.16	AGP
1034	1	3	B03	646.448	MITO
1035	1	3	B04	1379.37	DAPI
1036	1	3	B04	3162.77	ER
1037	1	3	B04	553.639	RNA
1038	1	3	B04	1482.25	AGP
1039	1	3	B04	963.31	MITO
1040	1	3	B05	1399.58	DAPI
1041	1	3	B05	3716.55	ER
1042	1	3	B05	589.163	RNA
1043	1	3	B05	1786.36	AGP
1044	1	3	B05	712.911	MITO
1045	1	3	B06	1360.18	DAPI
1046	1	3	B06	3651.89	ER
1047	1	3	B06	568.62	RNA
1048	1	3	B06	1557.22	AGP
1049	1	3	B06	2580.89	MITO
1050	1	3	B07	1417.37	DAPI
1051	1	3	B07	3569.43	ER
1052	1	3	B07	566.924	RNA
1053	1	3	B07	1561.2	AGP
1054	1	3	B07	834.157	MITO
1055	1	3	B08	1353.18	DAPI
1056	1	3	B08	3825.04	ER
1057	1	3	B08	574.484	RNA
1058	1	3	B08	1948.62	AGP
1059	1	3	B08	562.337	MITO
1060	1	3	B09	1287.71	DAPI
1061	1	3	B09	3726.03	ER
1062	1	3	B09	582.752	RNA
1063	1	3	B09	1921.67	AGP
1064	1	3	B09	559.93	MITO
1065	1	3	B10	1209.18	DAPI
1066	1	3	B10	3656.01	ER
1067	1	3	B10	555.703	RNA
1068	1	3	B10	1656.71	AGP
1069	1	3	B10	710.394	MITO
1070	1	3	B11	1598.28	DAPI
1071	1	3	B11	3637.11	ER
1072	1	3	B11	570.651	RNA
1073	1	3	B11	1828.09	AGP
1074	1	3	B11	601.072	MITO
1075	1	3	B12	1090.92	DAPI
1076	1	3	B12	3286.92	ER
1077	1	3	B12	554.76	RNA
1078	1	3	B12	1643.29	AGP
1079	1	3	B12	534.317	MITO
1080	1	3	C01	1051.71	DAPI
1081	1	3	C01	3374.26	ER
1082	1	3	C01	524.847	RNA
1083	1	3	C01	1449.53	AGP
1084	1	3	C01	897.76	MITO
1085	1	3	C02	1238.53	DAPI
1086	1	3	C02	3596.83	ER
1087	1	3	C02	555.641	RNA
1088	1	3	C02	1639.67	AGP
1089	1	3	C02	2899.49	MITO
1090	1	3	C03	1092.06	DAPI
1091	1	3	C03	3826.31	ER
1092	1	3	C03	573.267	RNA
1093	1	3	C03	1547.55	AGP
1094	1	3	C03	1097.56	MITO
1095	1	3	C04	1417.78	DAPI
1096	1	3	C04	4844.31	ER
1097	1	3	C04	630.918	RNA
1098	1	3	C04	2022.29	AGP
1099	1	3	C04	756.196	MITO
1100	1	3	C05	1377.44	DAPI
1101	1	3	C05	3346.12	ER
1102	1	3	C05	545.615	RNA
1103	1	3	C05	1492.09	AGP
1104	1	3	C05	578.11	MITO
1105	1	3	C06	1276.9	DAPI
1106	1	3	C06	3338.78	ER
1107	1	3	C06	537.703	RNA
1108	1	3	C06	1475.15	AGP
1109	1	3	C06	595.071	MITO
1110	1	3	C07	1465.77	DAPI
1111	1	3	C07	4559.32	ER
1112	1	3	C07	614.692	RNA
1113	1	3	C07	1734.36	AGP
1114	1	3	C07	2308.88	MITO
1115	1	3	C08	1372.28	DAPI
1116	1	3	C08	3788.65	ER
1117	1	3	C08	591.949	RNA
1118	1	3	C08	1637.3	AGP
1119	1	3	C08	645.453	MITO
1120	1	3	C09	1322.85	DAPI
1121	1	3	C09	3400.72	ER
1122	1	3	C09	563.035	RNA
1123	1	3	C09	1651.73	AGP
1124	1	3	C09	563.059	MITO
1125	1	3	C10	1376.99	DAPI
1126	1	3	C10	4108.79	ER
1127	1	3	C10	587.964	RNA
1128	1	3	C10	2065	AGP
1129	1	3	C10	8266.86	MITO
1130	1	3	C11	1369.15	DAPI
1131	1	3	C11	3910.33	ER
1132	1	3	C11	582.544	RNA
1133	1	3	C11	1743.77	AGP
1134	1	3	C11	758.827	MITO
1135	1	3	C12	1376.03	DAPI
1136	1	3	C12	3614.98	ER
1137	1	3	C12	583.319	RNA
1138	1	3	C12	1563.49	AGP
1139	1	3	C12	644.762	MITO
1140	1	3	D01	1458.87	DAPI
1141	1	3	D01	3704.38	ER
1142	1	3	D01	580.068	RNA
1143	1	3	D01	1428.25	AGP
1144	1	3	D01	1055.01	MITO
1145	1	3	D02	1160.42	DAPI
1146	1	3	D02	3516.22	ER
1147	1	3	D02	559.742	RNA
1148	1	3	D02	1378.47	AGP
1149	1	3	D02	592.517	MITO
1150	1	3	D03	1155.18	DAPI
1151	1	3	D03	3838.42	ER
1152	1	3	D03	553.146	RNA
1153	1	3	D03	1421.24	AGP
1154	1	3	D03	718.401	MITO
1155	1	3	D04	1363.29	DAPI
1156	1	3	D04	3521.95	ER
1157	1	3	D04	546.462	RNA
1158	1	3	D04	1493.26	AGP
1159	1	3	D04	667.32	MITO
1160	1	3	D05	1436.13	DAPI
1161	1	3	D05	3812.76	ER
1162	1	3	D05	591.123	RNA
1163	1	3	D05	1532.56	AGP
1164	1	3	D05	1963.45	MITO
1165	1	3	D06	1265.79	DAPI
1166	1	3	D06	3089.74	ER
1167	1	3	D06	531.561	RNA
1168	1	3	D06	1257.37	AGP
1169	1	3	D06	664.251	MITO
1170	1	3	D07	1131.65	DAPI
1171	1	3	D07	3524.23	ER
1172	1	3	D07	665.837	RNA
1173	1	3	D07	1439.11	AGP
1174	1	3	D07	621.023	MITO
1175	1	3	D08	1331.94	DAPI
1176	1	3	D08	3505.23	ER
1177	1	3	D08	550.112	RNA
1178	1	3	D08	1427.92	AGP
1179	1	3	D08	646.186	MITO
1180	1	3	D09	1410.87	DAPI
1181	1	3	D09	3631.01	ER
1182	1	3	D09	557.41	RNA
1183	1	3	D09	1608.55	AGP
1184	1	3	D09	822.315	MITO
1185	1	3	D10	1392.78	DAPI
1186	1	3	D10	3757.75	ER
1187	1	3	D10	569.483	RNA
1188	1	3	D10	1652.39	AGP
1189	1	3	D10	594.296	MITO
1190	1	3	D11	1362.7	DAPI
1191	1	3	D11	3953.96	ER
1192	1	3	D11	609.904	RNA
1193	1	3	D11	1549.9	AGP
1194	1	3	D11	702.54	MITO
1195	1	3	D12	1078.39	DAPI
1196	1	3	D12	3914.86	ER
1197	1	3	D12	565.822	RNA
1198	1	3	D12	1464.64	AGP
1199	1	3	D12	1148.09	MITO
1200	1	3	E01	1388.81	DAPI
1201	1	3	E01	3415.13	ER
1202	1	3	E01	544.301	RNA
1203	1	3	E01	1394.94	AGP
1204	1	3	E01	1187.29	MITO
1205	1	3	E02	1416.19	DAPI
1206	1	3	E02	3491.38	ER
1207	1	3	E02	572.785	RNA
1208	1	3	E02	1412.27	AGP
1209	1	3	E02	656.996	MITO
1210	1	3	E03	1329.47	DAPI
1211	1	3	E03	3368.73	ER
1212	1	3	E03	540.993	RNA
1213	1	3	E03	1377.52	AGP
1214	1	3	E03	791.984	MITO
1215	1	3	E04	1273.18	DAPI
1216	1	3	E04	4078.11	ER
1217	1	3	E04	580.387	RNA
1218	1	3	E04	1650.54	AGP
1219	1	3	E04	718.856	MITO
1220	1	3	E05	1200.01	DAPI
1221	1	3	E05	3700.53	ER
1222	1	3	E05	583.746	RNA
1223	1	3	E05	1739.08	AGP
1224	1	3	E05	1045.16	MITO
1225	1	3	E06	1235.39	DAPI
1226	1	3	E06	3768.87	ER
1227	1	3	E06	545.706	RNA
1228	1	3	E06	1376.3	AGP
1229	1	3	E06	616.281	MITO
1230	1	3	E07	1314.32	DAPI
1231	1	3	E07	3841.22	ER
1232	1	3	E07	546.234	RNA
1233	1	3	E07	1342.83	AGP
1234	1	3	E07	1316.19	MITO
1235	1	3	E08	1355.9	DAPI
1236	1	3	E08	3659.94	ER
1237	1	3	E08	567.022	RNA
1238	1	3	E08	1550.56	AGP
1239	1	3	E08	955.302	MITO
1240	1	3	E09	1354.02	DAPI
1241	1	3	E09	3218.67	ER
1242	1	3	E09	537.631	RNA
1243	1	3	E09	1517.5	AGP
1244	1	3	E09	1108.15	MITO
1245	1	3	E10	1277.49	DAPI
1246	1	3	E10	3249.39	ER
1247	1	3	E10	520.933	RNA
1248	1	3	E10	1348.25	AGP
1249	1	3	E10	863.996	MITO
1250	1	3	E11	1354.86	DAPI
1251	1	3	E11	3794.69	ER
1252	1	3	E11	550.705	RNA
1253	1	3	E11	1432.42	AGP
1254	1	3	E11	1121.33	MITO
1255	1	3	E12	986.527	DAPI
1256	1	3	E12	3711.75	ER
1257	1	3	E12	566.779	RNA
1258	1	3	E12	1388.69	AGP
1259	1	3	E12	602.687	MITO
1260	1	3	F01	1258.47	DAPI
1261	1	3	F01	3368.94	ER
1262	1	3	F01	527.469	RNA
1263	1	3	F01	1348.22	AGP
1264	1	3	F01	1093.5	MITO
1265	1	3	F02	1311.88	DAPI
1266	1	3	F02	3728.56	ER
1267	1	3	F02	545.898	RNA
1268	1	3	F02	1419.27	AGP
1269	1	3	F02	567.658	MITO
1270	1	3	F03	1243.7	DAPI
1271	1	3	F03	3738.17	ER
1272	1	3	F03	546.246	RNA
1273	1	3	F03	1283.78	AGP
1274	1	3	F03	621.069	MITO
1275	1	3	F04	1332.9	DAPI
1276	1	3	F04	3247.04	ER
1277	1	3	F04	551.131	RNA
1278	1	3	F04	1473.69	AGP
1279	1	3	F04	1215.05	MITO
1280	1	3	F05	1227.75	DAPI
1281	1	3	F05	3472.62	ER
1282	1	3	F05	532.6	RNA
1283	1	3	F05	1453.19	AGP
1284	1	3	F05	745.784	MITO
1285	1	3	F06	1305.74	DAPI
1286	1	3	F06	3226.79	ER
1287	1	3	F06	522.899	RNA
1288	1	3	F06	1315.22	AGP
1289	1	3	F06	570.002	MITO
1290	1	3	F07	1292.98	DAPI
1291	1	3	F07	3945.38	ER
1292	1	3	F07	553.077	RNA
1293	1	3	F07	1382.3	AGP
1294	1	3	F07	583.33	MITO
1295	1	3	F08	1547.9	DAPI
1296	1	3	F08	4223.36	ER
1297	1	3	F08	574.864	RNA
1298	1	3	F08	1620.91	AGP
1299	1	3	F08	609.977	MITO
1300	1	3	F09	1539.13	DAPI
1301	1	3	F09	3336.2	ER
1302	1	3	F09	533.247	RNA
1303	1	3	F09	1259.2	AGP
1304	1	3	F09	545.855	MITO
1305	1	3	F10	1193.96	DAPI
1306	1	3	F10	3492.74	ER
1307	1	3	F10	572.997	RNA
1308	1	3	F10	1326.34	AGP
1309	1	3	F10	724.06	MITO
1310	1	3	F11	1478.24	DAPI
1311	1	3	F11	3443.71	ER
1312	1	3	F11	596.124	RNA
1313	1	3	F11	1346.52	AGP
1314	1	3	F11	639.809	MITO
1315	1	3	F12	1058.26	DAPI
1316	1	3	F12	3414.66	ER
1317	1	3	F12	543.457	RNA
1318	1	3	F12	1325.33	AGP
1319	1	3	F12	1311.06	MITO
1320	1	3	G01	1055.65	DAPI
1321	1	3	G01	3037.32	ER
1322	1	3	G01	545.829	RNA
1323	1	3	G01	1347.37	AGP
1324	1	3	G01	1005.58	MITO
1325	1	3	G02	1213.73	DAPI
1326	1	3	G02	3899.1	ER
1327	1	3	G02	572.036	RNA
1328	1	3	G02	1494.49	AGP
1329	1	3	G02	808.539	MITO
1330	1	3	G03	1388.44	DAPI
1331	1	3	G03	3921.08	ER
1332	1	3	G03	589.439	RNA
1333	1	3	G03	1396.31	AGP
1334	1	3	G03	879.619	MITO
1335	1	3	G04	1351.82	DAPI
1336	1	3	G04	3463.02	ER
1337	1	3	G04	543.316	RNA
1338	1	3	G04	1412.37	AGP
1339	1	3	G04	545.114	MITO
1340	1	3	G05	1441.59	DAPI
1341	1	3	G05	3152.49	ER
1342	1	3	G05	552.599	RNA
1343	1	3	G05	1386.93	AGP
1344	1	3	G05	570.088	MITO
1345	1	3	G06	1349.69	DAPI
1346	1	3	G06	3530.79	ER
1347	1	3	G06	553.632	RNA
1348	1	3	G06	1303.19	AGP
1349	1	3	G06	971.374	MITO
1350	1	3	G07	1381.8	DAPI
1351	1	3	G07	3619.6	ER
1352	1	3	G07	554.865	RNA
1353	1	3	G07	1447.34	AGP
1354	1	3	G07	567.31	MITO
1355	1	3	G08	1402.61	DAPI
1356	1	3	G08	3428.97	ER
1357	1	3	G08	543.885	RNA
1358	1	3	G08	1353.22	AGP
1359	1	3	G08	848.849	MITO
1360	1	3	G09	1397.04	DAPI
1361	1	3	G09	3521.15	ER
1362	1	3	G09	555.332	RNA
1363	1	3	G09	1353.48	AGP
1364	1	3	G09	632.7	MITO
1365	1	3	G10	1413.15	DAPI
1366	1	3	G10	3463.29	ER
1367	1	3	G10	548.451	RNA
1368	1	3	G10	1266.1	AGP
1369	1	3	G10	808.403	MITO
1370	1	3	G11	1330.87	DAPI
1371	1	3	G11	3133.17	ER
1372	1	3	G11	542.005	RNA
1373	1	3	G11	1259.09	AGP
1374	1	3	G11	546.309	MITO
1375	1	3	G12	1088.55	DAPI
1376	1	3	G12	2842.1	ER
1377	1	3	G12	546.429	RNA
1378	1	3	G12	1286.01	AGP
1379	1	3	G12	877.608	MITO
1380	1	3	H01	928.299	DAPI
1381	1	3	H01	3471.05	ER
1382	1	3	H01	567.79	RNA
1383	1	3	H01	1368.27	AGP
1384	1	3	H01	634.098	MITO
1385	1	3	H02	1422.66	DAPI
1386	1	3	H02	3466.34	ER
1387	1	3	H02	551.248	RNA
1388	1	3	H02	1189.09	AGP
1389	1	3	H02	604.299	MITO
1390	1	3	H03	1344.28	DAPI
1391	1	3	H03	3428.77	ER
1392	1	3	H03	533.13	RNA
1393	1	3	H03	1438.23	AGP
1394	1	3	H03	5588.48	MITO
1395	1	3	H04	1385.35	DAPI
1396	1	3	H04	3264.15	ER
1397	1	3	H04	532.08	RNA
1398	1	3	H04	1306.35	AGP
1399	1	3	H04	961.871	MITO
1400	1	3	H05	1571.15	DAPI
1401	1	3	H05	3183.04	ER
1402	1	3	H05	547.157	RNA
1403	1	3	H05	1328.45	AGP
1404	1	3	H05	628.72	MITO
1405	1	3	H06	1538.87	DAPI
1406	1	3	H06	3597.26	ER
1407	1	3	H06	544.897	RNA
1408	1	3	H06	1266.86	AGP
1409	1	3	H06	754.678	MITO
1410	1	3	H07	1471.35	DAPI
1411	1	3	H07	3823.82	ER
1412	1	3	H07	579.588	RNA
1413	1	3	H07	1513.59	AGP
1414	1	3	H07	892.069	MITO
1415	1	3	H08	1308.11	DAPI
1416	1	3	H08	3049.07	ER
1417	1	3	H08	525.467	RNA
1418	1	3	H08	1224.31	AGP
1419	1	3	H08	684.237	MITO
1420	1	3	H09	1289.07	DAPI
1421	1	3	H09	3390.3	ER
1422	1	3	H09	522.159	RNA
1423	1	3	H09	1190.64	AGP
1424	1	3	H09	559.383	MITO
1425	1	3	H10	1073.34	DAPI
1426	1	3	H10	3225.15	ER
1427	1	3	H10	536.212	RNA
1428	1	3	H10	1246.99	AGP
1429	1	3	H10	1061.81	MITO
1430	1	3	H11	983.432	DAPI
1431	1	3	H11	3769.73	ER
1432	1	3	H11	550.382	RNA
1433	1	3	H11	1382.51	AGP
1434	1	3	H11	747.927	MITO
1435	1	3	H12	1083.63	DAPI
1436	1	3	H12	4118.58	ER
1437	1	3	H12	661.807	RNA
1438	1	3	H12	1719.06	AGP
1439	1	3	H12	782.046	MITO
1440	1	4	A01	1288.81	DAPI
1441	1	4	A01	4020	ER
1442	1	4	A01	674.265	RNA
1443	1	4	A01	2126.19	AGP
1444	1	4	A01	882.185	MITO
1445	1	4	A02	1313.34	DAPI
1446	1	4	A02	3839.41	ER
1447	1	4	A02	654.067	RNA
1448	1	4	A02	2213.65	AGP
1449	1	4	A02	599.563	MITO
1450	1	4	A03	1257.55	DAPI
1451	1	4	A03	3709.36	ER
1452	1	4	A03	663.093	RNA
1453	1	4	A03	2137.03	AGP
1454	1	4	A03	610.501	MITO
1455	1	4	A04	1350.22	DAPI
1456	1	4	A04	3267.46	ER
1457	1	4	A04	600.042	RNA
1458	1	4	A04	1845.77	AGP
1459	1	4	A04	562.089	MITO
1460	1	4	A05	1408.66	DAPI
1461	1	4	A05	3819.14	ER
1462	1	4	A05	615.337	RNA
1463	1	4	A05	1998.95	AGP
1464	1	4	A05	579.284	MITO
1465	1	4	A06	1238.47	DAPI
1466	1	4	A06	3797.1	ER
1467	1	4	A06	621.42	RNA
1468	1	4	A06	2078.42	AGP
1469	1	4	A06	547.361	MITO
1470	1	4	A07	1429.89	DAPI
1471	1	4	A07	3829.2	ER
1472	1	4	A07	618.927	RNA
1473	1	4	A07	2087.36	AGP
1474	1	4	A07	659.503	MITO
1475	1	4	A08	1300.58	DAPI
1476	1	4	A08	3459.43	ER
1477	1	4	A08	572.365	RNA
1478	1	4	A08	1757.07	AGP
1479	1	4	A08	613.631	MITO
1480	1	4	A09	1219.37	DAPI
1481	1	4	A09	4041.37	ER
1482	1	4	A09	576.141	RNA
1483	1	4	A09	1812.16	AGP
1484	1	4	A09	600.576	MITO
1485	1	4	A10	1284.28	DAPI
1486	1	4	A10	3015.5	ER
1487	1	4	A10	526.956	RNA
1488	1	4	A10	1412.05	AGP
1489	1	4	A10	1118.56	MITO
1490	1	4	A11	1406.73	DAPI
1491	1	4	A11	3960.12	ER
1492	1	4	A11	595.652	RNA
1493	1	4	A11	1853.52	AGP
1494	1	4	A11	1607.66	MITO
1495	1	4	A12	1337.44	DAPI
1496	1	4	A12	4131.08	ER
1497	1	4	A12	581.182	RNA
1498	1	4	A12	1760.59	AGP
1499	1	4	A12	592.736	MITO
1500	1	4	B01	1375.1	DAPI
1501	1	4	B01	3866.43	ER
1502	1	4	B01	581.798	RNA
1503	1	4	B01	1801.8	AGP
1504	1	4	B01	615.386	MITO
1505	1	4	B02	1371.16	DAPI
1506	1	4	B02	3537.52	ER
1507	1	4	B02	560.405	RNA
1508	1	4	B02	1766.72	AGP
1509	1	4	B02	626.218	MITO
1510	1	4	B03	1455.99	DAPI
1511	1	4	B03	4202.3	ER
1512	1	4	B03	613.067	RNA
1513	1	4	B03	1994.78	AGP
1514	1	4	B03	642.473	MITO
1515	1	4	B04	1365.65	DAPI
1516	1	4	B04	3375.39	ER
1517	1	4	B04	544.63	RNA
1518	1	4	B04	1406.72	AGP
1519	1	4	B04	603.176	MITO
1520	1	4	B05	1320.3	DAPI
1521	1	4	B05	3742.59	ER
1522	1	4	B05	552.686	RNA
1523	1	4	B05	1697.38	AGP
1524	1	4	B05	893.953	MITO
1525	1	4	B06	1306.48	DAPI
1526	1	4	B06	3527.51	ER
1527	1	4	B06	543.468	RNA
1528	1	4	B06	1467.55	AGP
1529	1	4	B06	946.794	MITO
1530	1	4	B07	1476.1	DAPI
1531	1	4	B07	3647.59	ER
1532	1	4	B07	566.628	RNA
1533	1	4	B07	1488.6	AGP
1534	1	4	B07	1154.24	MITO
1535	1	4	B08	1375.76	DAPI
1536	1	4	B08	3846.91	ER
1537	1	4	B08	566.427	RNA
1538	1	4	B08	1891.33	AGP
1539	1	4	B08	1073.09	MITO
1540	1	4	B09	1261.37	DAPI
1541	1	4	B09	3728.38	ER
1542	1	4	B09	590.604	RNA
1543	1	4	B09	2044.86	AGP
1544	1	4	B09	546.006	MITO
1545	1	4	B10	1262.25	DAPI
1546	1	4	B10	3788.83	ER
1547	1	4	B10	561.519	RNA
1548	1	4	B10	1987.13	AGP
1549	1	4	B10	1235.34	MITO
1550	1	4	B11	1275.43	DAPI
1551	1	4	B11	3748.01	ER
1552	1	4	B11	578.964	RNA
1553	1	4	B11	1940.76	AGP
1554	1	4	B11	566.335	MITO
1555	1	4	B12	1356.08	DAPI
1556	1	4	B12	3513.14	ER
1557	1	4	B12	549.055	RNA
1558	1	4	B12	1709.83	AGP
1559	1	4	B12	1275.95	MITO
1560	1	4	C01	1333.33	DAPI
1561	1	4	C01	3781.69	ER
1562	1	4	C01	520.048	RNA
1563	1	4	C01	1543.53	AGP
1564	1	4	C01	574.739	MITO
1565	1	4	C02	1347.08	DAPI
1566	1	4	C02	3893.64	ER
1567	1	4	C02	568.266	RNA
1568	1	4	C02	1620.08	AGP
1569	1	4	C02	640.813	MITO
1570	1	4	C03	1341.73	DAPI
1571	1	4	C03	4031.59	ER
1572	1	4	C03	563.157	RNA
1573	1	4	C03	1682.11	AGP
1574	1	4	C03	1256.22	MITO
1575	1	4	C04	1469.12	DAPI
1576	1	4	C04	4750.42	ER
1577	1	4	C04	616.386	RNA
1578	1	4	C04	1905.13	AGP
1579	1	4	C04	699.446	MITO
1580	1	4	C05	1795.42	DAPI
1581	1	4	C05	3500.46	ER
1582	1	4	C05	531.421	RNA
1583	1	4	C05	1418.11	AGP
1584	1	4	C05	796.682	MITO
1585	1	4	C06	1365.93	DAPI
1586	1	4	C06	3672.86	ER
1587	1	4	C06	544.15	RNA
1588	1	4	C06	1499.84	AGP
1589	1	4	C06	556.665	MITO
1590	1	4	C07	1471.94	DAPI
1591	1	4	C07	4438.49	ER
1592	1	4	C07	601.721	RNA
1593	1	4	C07	1974.87	AGP
1594	1	4	C07	2641.58	MITO
1595	1	4	C08	1390.65	DAPI
1596	1	4	C08	3754.45	ER
1597	1	4	C08	572.201	RNA
1598	1	4	C08	1595.74	AGP
1599	1	4	C08	540.822	MITO
1600	1	4	C09	1298.44	DAPI
1601	1	4	C09	3203.09	ER
1602	1	4	C09	497.734	RNA
1603	1	4	C09	1369.73	AGP
1604	1	4	C09	795.501	MITO
1605	1	4	C10	1103.93	DAPI
1606	1	4	C10	3880.73	ER
1607	1	4	C10	537.927	RNA
1608	1	4	C10	1562.31	AGP
1609	1	4	C10	6976.74	MITO
1610	1	4	C11	1309.54	DAPI
1611	1	4	C11	3911.09	ER
1612	1	4	C11	554.295	RNA
1613	1	4	C11	1682.32	AGP
1614	1	4	C11	692.205	MITO
1615	1	4	C12	1360.24	DAPI
1616	1	4	C12	3661.68	ER
1617	1	4	C12	558.88	RNA
1618	1	4	C12	1542.12	AGP
1619	1	4	C12	584.837	MITO
1620	1	4	D01	1503.32	DAPI
1621	1	4	D01	3490.58	ER
1622	1	4	D01	565.912	RNA
1623	1	4	D01	1371.77	AGP
1624	1	4	D01	599.844	MITO
1625	1	4	D02	1081.41	DAPI
1626	1	4	D02	3452.32	ER
1627	1	4	D02	542.414	RNA
1628	1	4	D02	1324.08	AGP
1629	1	4	D02	696.714	MITO
1630	1	4	D03	1215.69	DAPI
1631	1	4	D03	3961.62	ER
1632	1	4	D03	547.615	RNA
1633	1	4	D03	1377.71	AGP
1634	1	4	D03	711.716	MITO
1635	1	4	D04	1453.77	DAPI
1636	1	4	D04	3540.4	ER
1637	1	4	D04	535.114	RNA
1638	1	4	D04	1396.4	AGP
1639	1	4	D04	557.802	MITO
1640	1	4	D05	1420.38	DAPI
1641	1	4	D05	4001.63	ER
1642	1	4	D05	551.152	RNA
1643	1	4	D05	1295.87	AGP
1644	1	4	D05	833.453	MITO
1645	1	4	D06	1274.27	DAPI
1646	1	4	D06	3042.52	ER
1647	1	4	D06	521.243	RNA
1648	1	4	D06	1209.45	AGP
1649	1	4	D06	620.048	MITO
1650	1	4	D07	1283.48	DAPI
1651	1	4	D07	3665.15	ER
1652	1	4	D07	539.339	RNA
1653	1	4	D07	1896.77	AGP
1654	1	4	D07	1908.59	MITO
1655	1	4	D08	1314.58	DAPI
1656	1	4	D08	3547.86	ER
1657	1	4	D08	527.488	RNA
1658	1	4	D08	1352.07	AGP
1659	1	4	D08	511.197	MITO
1660	1	4	D09	1375.61	DAPI
1661	1	4	D09	3736.41	ER
1662	1	4	D09	540.155	RNA
1663	1	4	D09	1541.44	AGP
1664	1	4	D09	548.767	MITO
1665	1	4	D10	1396	DAPI
1666	1	4	D10	3814.27	ER
1667	1	4	D10	544.424	RNA
1668	1	4	D10	1346.51	AGP
1669	1	4	D10	562.673	MITO
1670	1	4	D11	1426.92	DAPI
1671	1	4	D11	3931.58	ER
1672	1	4	D11	568.539	RNA
1673	1	4	D11	1532.68	AGP
1674	1	4	D11	695.257	MITO
1675	1	4	D12	1084.84	DAPI
1676	1	4	D12	4100.91	ER
1677	1	4	D12	575.318	RNA
1678	1	4	D12	1543.73	AGP
1679	1	4	D12	836.584	MITO
1680	1	4	E01	1277.2	DAPI
1681	1	4	E01	3445.77	ER
1682	1	4	E01	547.638	RNA
1683	1	4	E01	1397.19	AGP
1684	1	4	E01	652.163	MITO
1685	1	4	E02	1507.16	DAPI
1686	1	4	E02	3454.61	ER
1687	1	4	E02	563.463	RNA
1688	1	4	E02	1374.34	AGP
1689	1	4	E02	563.174	MITO
1690	1	4	E03	1355.51	DAPI
1691	1	4	E03	3244.35	ER
1692	1	4	E03	521.26	RNA
1693	1	4	E03	1325.75	AGP
1694	1	4	E03	548.1	MITO
1695	1	4	E04	1278.3	DAPI
1696	1	4	E04	4050.13	ER
1697	1	4	E04	555.446	RNA
1698	1	4	E04	1615.98	AGP
1699	1	4	E04	619.889	MITO
1700	1	4	E05	1221.13	DAPI
1701	1	4	E05	3737.82	ER
1702	1	4	E05	554.582	RNA
1703	1	4	E05	1623.74	AGP
1704	1	4	E05	721.914	MITO
1705	1	4	E06	1261.13	DAPI
1706	1	4	E06	3670.6	ER
1707	1	4	E06	524.234	RNA
1708	1	4	E06	1308.11	AGP
1709	1	4	E06	554.226	MITO
1710	1	4	E07	1336.54	DAPI
1711	1	4	E07	3880.44	ER
1712	1	4	E07	536.873	RNA
1713	1	4	E07	1336.14	AGP
1714	1	4	E07	538.194	MITO
1715	1	4	E08	1380.81	DAPI
1716	1	4	E08	3859.35	ER
1717	1	4	E08	544.39	RNA
1718	1	4	E08	1488.17	AGP
1719	1	4	E08	590.573	MITO
1720	1	4	E09	1449.61	DAPI
1721	1	4	E09	3281.06	ER
1722	1	4	E09	536.717	RNA
1723	1	4	E09	1538.7	AGP
1724	1	4	E09	906.88	MITO
1725	1	4	E10	1399.33	DAPI
1726	1	4	E10	3548	ER
1727	1	4	E10	520.842	RNA
1728	1	4	E10	1392.07	AGP
1729	1	4	E10	549.27	MITO
1730	1	4	E11	1371.37	DAPI
1731	1	4	E11	3853.37	ER
1732	1	4	E11	553.717	RNA
1733	1	4	E11	1515.37	AGP
1734	1	4	E11	1450.95	MITO
1735	1	4	E12	1224.4	DAPI
1736	1	4	E12	3975.7	ER
1737	1	4	E12	553.237	RNA
1738	1	4	E12	1406.89	AGP
1739	1	4	E12	514.955	MITO
1740	1	4	F01	1360.63	DAPI
1741	1	4	F01	3486.86	ER
1742	1	4	F01	529.108	RNA
1743	1	4	F01	1421.6	AGP
1744	1	4	F01	977.594	MITO
1745	1	4	F02	1344.53	DAPI
1746	1	4	F02	3932.06	ER
1747	1	4	F02	533.521	RNA
1748	1	4	F02	1505.32	AGP
1749	1	4	F02	543.674	MITO
1750	1	4	F03	1262.58	DAPI
1751	1	4	F03	3567.45	ER
1752	1	4	F03	531.303	RNA
1753	1	4	F03	1265.99	AGP
1754	1	4	F03	603.655	MITO
1755	1	4	F04	1465.95	DAPI
1756	1	4	F04	3284.97	ER
1757	1	4	F04	531.788	RNA
1758	1	4	F04	1335.76	AGP
1759	1	4	F04	920.855	MITO
1760	1	4	F05	1283.55	DAPI
1761	1	4	F05	3619.38	ER
1762	1	4	F05	539.024	RNA
1763	1	4	F05	1498.13	AGP
1764	1	4	F05	554.282	MITO
1765	1	4	F06	1359.22	DAPI
1766	1	4	F06	3081.16	ER
1767	1	4	F06	511.934	RNA
1768	1	4	F06	1286.42	AGP
1769	1	4	F06	934.119	MITO
1770	1	4	F07	1332.2	DAPI
1771	1	4	F07	3894.5	ER
1772	1	4	F07	547.225	RNA
1773	1	4	F07	1322.38	AGP
1774	1	4	F07	537.549	MITO
1775	1	4	F08	1372.69	DAPI
1776	1	4	F08	4210.08	ER
1777	1	4	F08	547.054	RNA
1778	1	4	F08	1499.37	AGP
1779	1	4	F08	563.358	MITO
1780	1	4	F09	1376.81	DAPI
1781	1	4	F09	3183.15	ER
1782	1	4	F09	523.042	RNA
1783	1	4	F09	1242.84	AGP
1784	1	4	F09	723.371	MITO
1785	1	4	F10	1067.69	DAPI
1786	1	4	F10	3556	ER
1787	1	4	F10	554.566	RNA
1788	1	4	F10	1208.96	AGP
1789	1	4	F10	524.821	MITO
1790	1	4	F11	1492.02	DAPI
1791	1	4	F11	3239.61	ER
1792	1	4	F11	550.45	RNA
1793	1	4	F11	1247.36	AGP
1794	1	4	F11	588.023	MITO
1795	1	4	F12	1022	DAPI
1796	1	4	F12	3677.93	ER
1797	1	4	F12	557.134	RNA
1798	1	4	F12	1267.49	AGP
1799	1	4	F12	541.172	MITO
1800	1	4	G01	1033.12	DAPI
1801	1	4	G01	3378.29	ER
1802	1	4	G01	563.068	RNA
1803	1	4	G01	1381.38	AGP
1804	1	4	G01	576.291	MITO
1805	1	4	G02	1324.85	DAPI
1806	1	4	G02	4051.2	ER
1807	1	4	G02	582.133	RNA
1808	1	4	G02	1514.03	AGP
1809	1	4	G02	591.93	MITO
1810	1	4	G03	1214.2	DAPI
1811	1	4	G03	3654.94	ER
1812	1	4	G03	538.399	RNA
1813	1	4	G03	1321.45	AGP
1814	1	4	G03	844.332	MITO
1815	1	4	G04	1408.68	DAPI
1816	1	4	G04	3690.96	ER
1817	1	4	G04	552.102	RNA
1818	1	4	G04	1453.44	AGP
1819	1	4	G04	568.882	MITO
1820	1	4	G05	1499.57	DAPI
1821	1	4	G05	3592.97	ER
1822	1	4	G05	569.387	RNA
1823	1	4	G05	2177.79	AGP
1824	1	4	G05	780.74	MITO
1825	1	4	G06	1417.57	DAPI
1826	1	4	G06	3617.7	ER
1827	1	4	G06	546.489	RNA
1828	1	4	G06	1399.47	AGP
1829	1	4	G06	570.245	MITO
1830	1	4	G07	1415.25	DAPI
1831	1	4	G07	3802.7	ER
1832	1	4	G07	551.742	RNA
1833	1	4	G07	1441.42	AGP
1834	1	4	G07	570.928	MITO
1835	1	4	G08	1442.55	DAPI
1836	1	4	G08	3652.85	ER
1837	1	4	G08	545.817	RNA
1838	1	4	G08	1376.12	AGP
1839	1	4	G08	575.412	MITO
1840	1	4	G09	1443.54	DAPI
1841	1	4	G09	3621.7	ER
1842	1	4	G09	530.678	RNA
1843	1	4	G09	1244.42	AGP
1844	1	4	G09	580.035	MITO
1845	1	4	G10	1434.51	DAPI
1846	1	4	G10	3711.9	ER
1847	1	4	G10	539.356	RNA
1848	1	4	G10	1324.55	AGP
1849	1	4	G10	1359.67	MITO
1850	1	4	G11	1081.32	DAPI
1851	1	4	G11	3312.48	ER
1852	1	4	G11	549.977	RNA
1853	1	4	G11	1234.89	AGP
1854	1	4	G11	800.621	MITO
1855	1	4	G12	1117.18	DAPI
1856	1	4	G12	3064.83	ER
1857	1	4	G12	587.88	RNA
1858	1	4	G12	1439.3	AGP
1859	1	4	G12	737.361	MITO
1860	1	4	H01	1359.38	DAPI
1861	1	4	H01	4238.75	ER
1862	1	4	H01	558.005	RNA
1863	1	4	H01	1414.86	AGP
1864	1	4	H01	629.527	MITO
1865	1	4	H02	1493.56	DAPI
1866	1	4	H02	3515.85	ER
1867	1	4	H02	527.832	RNA
1868	1	4	H02	1425.21	AGP
1869	1	4	H02	1394.08	MITO
1870	1	4	H03	1435.17	DAPI
1871	1	4	H03	3824.88	ER
1872	1	4	H03	538.594	RNA
1873	1	4	H03	1304.48	AGP
1874	1	4	H03	793.592	MITO
1875	1	4	H04	1085.98	DAPI
1876	1	4	H04	3242.18	ER
1877	1	4	H04	546.515	RNA
1878	1	4	H04	1240.34	AGP
1879	1	4	H04	583.854	MITO
1880	1	4	H05	1447.54	DAPI
1881	1	4	H05	3495.67	ER
1882	1	4	H05	559.452	RNA
1883	1	4	H05	1342.08	AGP
1884	1	4	H05	631.12	MITO
1885	1	4	H06	1460.64	DAPI
1886	1	4	H06	3864.95	ER
1887	1	4	H06	548.342	RNA
1888	1	4	H06	1250.65	AGP
1889	1	4	H06	1226.46	MITO
1890	1	4	H07	1405.67	DAPI
1891	1	4	H07	3870.52	ER
1892	1	4	H07	561.484	RNA
1893	1	4	H07	1544.21	AGP
1894	1	4	H07	600.343	MITO
1895	1	4	H08	1354.46	DAPI
1896	1	4	H08	3375.73	ER
1897	1	4	H08	512.792	RNA
1898	1	4	H08	1204.69	AGP
1899	1	4	H08	693.238	MITO
1900	1	4	H09	1388.16	DAPI
1901	1	4	H09	3678.02	ER
1902	1	4	H09	539.681	RNA
1903	1	4	H09	1201.68	AGP
1904	1	4	H09	924.07	MITO
1905	1	4	H10	1360.44	DAPI
1906	1	4	H10	3533.59	ER
1907	1	4	H10	540.821	RNA
1908	1	4	H10	1268.8	AGP
1909	1	4	H10	553.086	MITO
1910	1	4	H11	972.412	DAPI
1911	1	4	H11	3742.31	ER
1912	1	4	H11	553.368	RNA
1913	1	4	H11	1233.77	AGP
1914	1	4	H11	541.941	MITO
1915	1	4	H12	1446.18	DAPI
1916	1	4	H12	4446.44	ER
1917	1	4	H12	662.635	RNA
1918	1	4	H12	1660.78	AGP
1919	1	4	H12	959.105	MITO
1920	1	5	A01	1293.45	DAPI
1921	1	5	A01	4102.19	ER
1922	1	5	A01	713.331	RNA
1923	1	5	A01	2381.61	AGP
1924	1	5	A01	538.356	MITO
1925	1	5	A02	1315.74	DAPI
1926	1	5	A02	3995.25	ER
1927	1	5	A02	763.91	RNA
1928	1	5	A02	2871.74	AGP
1929	1	5	A02	1672.11	MITO
1930	1	5	A03	1269.04	DAPI
1931	1	5	A03	3893.12	ER
1932	1	5	A03	679.864	RNA
1933	1	5	A03	2289.37	AGP
1934	1	5	A03	632.537	MITO
1935	1	5	A04	1391.59	DAPI
1936	1	5	A04	3664.45	ER
1937	1	5	A04	692.01	RNA
1938	1	5	A04	2265.75	AGP
1939	1	5	A04	641.06	MITO
1940	1	5	A05	1411.82	DAPI
1941	1	5	A05	3988.06	ER
1942	1	5	A05	680.674	RNA
1943	1	5	A05	2243.03	AGP
1944	1	5	A05	597.538	MITO
1945	1	5	A06	1208.13	DAPI
1946	1	5	A06	3731.02	ER
1947	1	5	A06	644.473	RNA
1948	1	5	A06	2204.33	AGP
1949	1	5	A06	542.092	MITO
1950	1	5	A07	1432.26	DAPI
1951	1	5	A07	3743.73	ER
1952	1	5	A07	658.296	RNA
1953	1	5	A07	2350.71	AGP
1954	1	5	A07	586.878	MITO
1955	1	5	A08	1344	DAPI
1956	1	5	A08	3643.26	ER
1957	1	5	A08	616.57	RNA
1958	1	5	A08	1855.77	AGP
1959	1	5	A08	553.51	MITO
1960	1	5	A09	1278.11	DAPI
1961	1	5	A09	4281.75	ER
1962	1	5	A09	643.181	RNA
1963	1	5	A09	2097.54	AGP
1964	1	5	A09	594.095	MITO
1965	1	5	A10	1321.07	DAPI
1966	1	5	A10	3200.01	ER
1967	1	5	A10	575.28	RNA
1968	1	5	A10	1613.38	AGP
1969	1	5	A10	592.617	MITO
1970	1	5	A11	1423.46	DAPI
1971	1	5	A11	3957.93	ER
1972	1	5	A11	628.603	RNA
1973	1	5	A11	2028.95	AGP
1974	1	5	A11	640.957	MITO
1975	1	5	A12	1360.84	DAPI
1976	1	5	A12	4308.52	ER
1977	1	5	A12	617.435	RNA
1978	1	5	A12	1888.93	AGP
1979	1	5	A12	559.644	MITO
1980	1	5	B01	1365.21	DAPI
1981	1	5	B01	3622.26	ER
1982	1	5	B01	579.854	RNA
1983	1	5	B01	1850.67	AGP
1984	1	5	B01	568.448	MITO
1985	1	5	B02	1378.76	DAPI
1986	1	5	B02	3745	ER
1987	1	5	B02	582.769	RNA
1988	1	5	B02	1916.49	AGP
1989	1	5	B02	596.844	MITO
1990	1	5	B03	1448.5	DAPI
1991	1	5	B03	4150.34	ER
1992	1	5	B03	658.851	RNA
1993	1	5	B03	2111.51	AGP
1994	1	5	B03	652.122	MITO
1995	1	5	B04	1415.3	DAPI
1996	1	5	B04	3524.8	ER
1997	1	5	B04	585.903	RNA
1998	1	5	B04	1591.12	AGP
[truncated: 20,906 more rows]

## Sheet: 1e
	batch	plate	well	focus_score
0	1	1	A01	0.820257
1	1	1	A02	0.930924
2	1	1	A03	0.634126
3	1	1	A04	0.789535
4	1	1	A05	0.489016
5	1	1	A06	0.90879
6	1	1	A07	0.553875
7	1	1	A08	0.939246
8	1	1	A09	0.446466
9	1	1	A10	0.462007
10	1	1	A11	0.881801
11	1	1	A12	0.879388
12	1	1	B01	0.522009
13	1	1	B02	0.923508
14	1	1	B03	0.747702
15	1	1	B04	0.936365
16	1	1	B05	0.855519
17	1	1	B06	0.935743
18	1	1	B07	0.894495
19	1	1	B08	0.849131
20	1	1	B09	0.773831
21	1	1	B10	0.60346
22	1	1	B11	0.354118
23	1	1	B12	0.925088
24	1	1	C01	0.894682
25	1	1	C02	0.650859
26	1	1	C03	0.947807
27	1	1	C04	0.828431
28	1	1	C05	0.916736
29	1	1	C06	0.954388
30	1	1	C07	0.898142
31	1	1	C08	0.923239
32	1	1	C09	0.953759
33	1	1	C10	0.932765
34	1	1	C11	0.649007
35	1	1	C12	0.939539
36	1	1	D01	0.92851
37	1	1	D02	0.917312
38	1	1	D03	0.942673
39	1	1	D04	0.83195
40	1	1	D05	0.211685
41	1	1	D06	0.795164
42	1	1	D07	0.83932
43	1	1	D08	0.933037
44	1	1	D09	0.905923
45	1	1	D10	0.943273
46	1	1	D11	0.923384
47	1	1	D12	0.918464
48	1	1	E01	0.937356
49	1	1	E02	0.898246
50	1	1	E03	0.903057
51	1	1	E04	0.936003
52	1	1	E05	0.465115
53	1	1	E06	0.961084
54	1	1	E07	0.391355
55	1	1	E08	0.900397
56	1	1	E09	0.928285
57	1	1	E10	0.677729
58	1	1	E11	0.937638
59	1	1	E12	0.424402
60	1	1	F01	0.767783
61	1	1	F02	0.600735
62	1	1	F03	0.240695
63	1	1	F04	0.947245
64	1	1	F05	0.914751
65	1	1	F06	0.662841
66	1	1	F07	0.899547
67	1	1	F08	0.905405
68	1	1	F09	0.927774
69	1	1	F10	0.80084
70	1	1	F11	0.827367
71	1	1	F12	0.841678
72	1	1	G01	0.834741
73	1	1	G02	0.925971
74	1	1	G03	0.918815
75	1	1	G04	0.920123
76	1	1	G05	0.91547
77	1	1	G06	0.859193
78	1	1	G07	0.902977
79	1	1	G08	0.95305
80	1	1	G09	0.94245
81	1	1	G10	0.441842
82	1	1	G11	0.819932
83	1	1	G12	0.89393
84	1	1	H01	0.882638
85	1	1	H02	0.125934
86	1	1	H03	0.731697
87	1	1	H04	0.902293
88	1	1	H05	0.380395
89	1	1	H06	0.878145
90	1	1	H07	0.303273
91	1	1	H08	0.925608
92	1	1	H09	0.796058
93	1	1	H10	0.210123
94	1	1	H11	0.930458
95	1	1	H12	0.760611
96	1	2	A01	0.672452
97	1	2	A02	0.803699
98	1	2	A03	0.443089
99	1	2	A04	0.798599
100	1	2	A05	0.585687
101	1	2	A06	0.915961
102	1	2	A07	0.874585
103	1	2	A08	0.946002
104	1	2	A09	0.714447
105	1	2	A10	0.872327
106	1	2	A11	0.869732
107	1	2	A12	0.902017
108	1	2	B01	0.903739
109	1	2	B02	0.448236
110	1	2	B03	0.493911
111	1	2	B04	0.92146
112	1	2	B05	0.804443
113	1	2	B06	0.914829
114	1	2	B07	0.910656
115	1	2	B08	0.937104
116	1	2	B09	0.910627
117	1	2	B10	0.944431
118	1	2	B11	0.885666
119	1	2	B12	0.878346
120	1	2	C01	0.771077
121	1	2	C02	0.638076
122	1	2	C03	0.911294
123	1	2	C04	0.88325
124	1	2	C05	0.924474
125	1	2	C06	0.936297
126	1	2	C07	0.9205
127	1	2	C08	0.924964
128	1	2	C09	0.955943
129	1	2	C10	0.819796
130	1	2	C11	0.842156
131	1	2	C12	0.891966
132	1	2	D01	0.935291
133	1	2	D02	0.331939
134	1	2	D03	0.778214
135	1	2	D04	0.556451
136	1	2	D05	0.63086
137	1	2	D06	0.957793
138	1	2	D07	0.9464
139	1	2	D08	0.465356
140	1	2	D09	0.843589
141	1	2	D10	0.909148
142	1	2	D11	0.106303
143	1	2	D12	0.755404
144	1	2	E01	0.340099
145	1	2	E02	0.531399
146	1	2	E03	0.934019
147	1	2	E04	0.939633
148	1	2	E05	0.785969
149	1	2	E06	0.79556
150	1	2	E07	0.953909
151	1	2	E08	0.949467
152	1	2	E09	0.842906
153	1	2	E10	0.931753
154	1	2	E11	0.960361
155	1	2	E12	0.766588
156	1	2	F01	0.878147
157	1	2	F02	0.955082
158	1	2	F03	0.73419
159	1	2	F04	0.911024
160	1	2	F05	0.94455
161	1	2	F06	0.958043
162	1	2	F07	0.933978
163	1	2	F08	0.588712
164	1	2	F09	0.846072
165	1	2	F10	0.913695
166	1	2	F11	0.833746
167	1	2	F12	0.420765
168	1	2	G01	0.919281
169	1	2	G02	0.481971
170	1	2	G03	0.834635
171	1	2	G04	0.938625
172	1	2	G05	0.932791
173	1	2	G06	0.536196
174	1	2	G07	0.954302
175	1	2	G08	0.674904
176	1	2	G09	0.943362
177	1	2	G10	0.437261
178	1	2	G11	0.921616
179	1	2	G12	0.926559
180	1	2	H01	0.814635
181	1	2	H02	0.882369
182	1	2	H03	0.910542
183	1	2	H04	0.442628
184	1	2	H05	0.219439
185	1	2	H06	0.32299
186	1	2	H07	0.865957
187	1	2	H08	0.571393
188	1	2	H09	0.476367
189	1	2	H10	0.172715
190	1	2	H11	0.847801
191	1	2	H12	0.902977
192	1	3	A01	0.207084
193	1	3	A02	0.243567
194	1	3	A03	0.902612
195	1	3	A04	0.723419
196	1	3	A05	0.933738
197	1	3	A06	0.399935
198	1	3	A07	0.879235
199	1	3	A08	0.296362
200	1	3	A09	0.338004
201	1	3	A10	0.897369
202	1	3	A11	0.911106
203	1	3	A12	0.861135
204	1	3	B01	0.886596
205	1	3	B02	0.923296
206	1	3	B03	0.307318
207	1	3	B04	0.473927
208	1	3	B05	0.757443
209	1	3	B06	0.914588
210	1	3	B07	0.870958
211	1	3	B08	0.900403
212	1	3	B09	0.916806
213	1	3	B10	0.837059
214	1	3	B11	0.901567
215	1	3	B12	0.887713
216	1	3	C01	0.682997
217	1	3	C02	0.939595
218	1	3	C03	0.823082
219	1	3	C04	0.768739
220	1	3	C05	0.698231
221	1	3	C06	0.886974
222	1	3	C07	0.917902
223	1	3	C08	0.913376
224	1	3	C09	0.636612
225	1	3	C10	0.945359
226	1	3	C11	0.83342
227	1	3	C12	0.906655
228	1	3	D01	0.904537
229	1	3	D02	0.815297
230	1	3	D03	0.492522
231	1	3	D04	0.873309
232	1	3	D05	0.868858
233	1	3	D06	0.934061
234	1	3	D07	0.945254
235	1	3	D08	0.866437
236	1	3	D09	0.814092
237	1	3	D10	0.934079
238	1	3	D11	0.826115
239	1	3	D12	0.897065
240	1	3	E01	0.931508
241	1	3	E02	0.393844
242	1	3	E03	0.870501
243	1	3	E04	0.91039
244	1	3	E05	0.948286
245	1	3	E06	0.816587
246	1	3	E07	0.938526
247	1	3	E08	0.395841
248	1	3	E09	0.67919
249	1	3	E10	0.829251
250	1	3	E11	0.894015
251	1	3	E12	0.598329
252	1	3	F01	0.950632
253	1	3	F02	0.360123
254	1	3	F03	0.87625
255	1	3	F04	0.927849
256	1	3	F05	0.818737
257	1	3	F06	0.935057
258	1	3	F07	0.877229
259	1	3	F08	0.840983
260	1	3	F09	0.922396
261	1	3	F10	0.532561
262	1	3	F11	0.823027
263	1	3	F12	0.720121
264	1	3	G01	0.309239
265	1	3	G02	0.807751
266	1	3	G03	0.874093
267	1	3	G04	0.416633
268	1	3	G05	0.686345
269	1	3	G06	0.897536
270	1	3	G07	0.937913
271	1	3	G08	0.909597
272	1	3	G09	0.281637
273	1	3	G10	0.86171
274	1	3	G11	0.0311155
275	1	3	G12	0.473086
276	1	3	H01	0.59941
277	1	3	H02	0.872334
278	1	3	H03	0.678723
279	1	3	H04	0.621762
280	1	3	H05	0.18221
281	1	3	H06	0.699268
282	1	3	H07	0.878705
283	1	3	H08	0.464651
284	1	3	H09	0.377096
285	1	3	H10	0.518981
286	1	3	H11	0.753589
287	1	3	H12	0.253848
288	1	4	A01	0.801624
289	1	4	A02	0.662783
290	1	4	A03	0.533616
291	1	4	A04	0.873567
292	1	4	A05	0.844063
293	1	4	A06	0.905579
294	1	4	A07	0.882197
295	1	4	A08	0.329426
296	1	4	A09	0.4639
297	1	4	A10	0.905477
298	1	4	A11	0.90326
299	1	4	A12	0.887272
300	1	4	B01	0.831478
301	1	4	B02	0.812672
302	1	4	B03	0.862914
303	1	4	B04	0.909171
304	1	4	B05	0.910477
305	1	4	B06	0.35925
306	1	4	B07	0.863627
307	1	4	B08	0.319188
308	1	4	B09	0.478744
309	1	4	B10	0.609655
310	1	4	B11	0.798631
311	1	4	B12	0.871382
312	1	4	C01	0.854883
313	1	4	C02	0.910584
314	1	4	C03	0.38121
315	1	4	C04	0.696836
316	1	4	C05	0.950244
317	1	4	C06	0.845022
318	1	4	C07	0.814425
319	1	4	C08	0.858195
320	1	4	C09	0.953883
321	1	4	C10	0.895472
322	1	4	C11	0.90067
323	1	4	C12	0.483547
324	1	4	D01	0.485428
325	1	4	D02	0.573255
326	1	4	D03	0.950898
327	1	4	D04	0.885944
328	1	4	D05	0.82429
329	1	4	D06	0.605836
330	1	4	D07	0.691804
331	1	4	D08	0.344526
332	1	4	D09	0.44211
333	1	4	D10	0.77985
334	1	4	D11	0.846017
335	1	4	D12	0.809982
336	1	4	E01	0.466769
337	1	4	E02	0.162279
338	1	4	E03	0.531322
339	1	4	E04	0.929537
340	1	4	E05	0.943871
341	1	4	E06	0.481839
342	1	4	E07	0.92249
343	1	4	E08	0.897923
344	1	4	E09	0.290309
345	1	4	E10	0.919766
346	1	4	E11	0.916709
347	1	4	E12	0.761369
348	1	4	F01	0.825075
349	1	4	F02	0.674365
350	1	4	F03	0.635588
351	1	4	F04	0.862769
352	1	4	F05	0.799826
353	1	4	F06	0.13268
354	1	4	F07	0.455575
355	1	4	F08	0.896481
356	1	4	F09	0.220795
357	1	4	F10	0.893735
358	1	4	F11	0.479792
359	1	4	F12	0.318414
360	1	4	G01	0.837838
361	1	4	G02	0.867473
362	1	4	G03	0.480435
363	1	4	G04	0.748526
364	1	4	G05	0.832935
365	1	4	G06	0.897873
366	1	4	G07	0.938218
367	1	4	G08	0.911078
368	1	4	G09	0.891139
369	1	4	G10	0.850978
370	1	4	G11	0.871626
371	1	4	G12	0.86881
372	1	4	H01	0.831577
373	1	4	H02	0.878451
374	1	4	H03	0.877495
375	1	4	H04	0.257881
376	1	4	H05	0.822155
377	1	4	H06	0.705919
378	1	4	H07	0.183522
379	1	4	H08	0.670026
380	1	4	H09	0.914651
381	1	4	H10	0.912072
382	1	4	H11	0.811515
383	1	4	H12	0.802682
384	1	5	A01	0.889911
385	1	5	A02	0.578277
386	1	5	A03	0.631698
387	1	5	A04	0.870061
388	1	5	A05	0.913922
389	1	5	A06	0.700063
390	1	5	A07	0.480685
391	1	5	A08	0.888385
392	1	5	A09	0.877096
393	1	5	A10	0.921167
394	1	5	A11	0.902324
395	1	5	A12	0.911314
396	1	5	B01	0.651725
397	1	5	B02	0.594899
398	1	5	B03	0.869938
399	1	5	B04	0.863716
400	1	5	B05	0.778961
401	1	5	B06	0.670147
402	1	5	B07	0.538532
403	1	5	B08	0.651019
404	1	5	B09	0.699627
405	1	5	B10	0.89004
406	1	5	B11	0.798561
407	1	5	B12	0.774609
408	1	5	C01	0.899549
409	1	5	C02	0.927795
410	1	5	C03	0.879396
411	1	5	C04	0.815876
412	1	5	C05	0.935613
413	1	5	C06	0.927935
414	1	5	C07	0.942482
415	1	5	C08	0.818619
416	1	5	C09	0.954675
417	1	5	C10	0.935679
418	1	5	C11	0.916599
419	1	5	C12	0.82472
420	1	5	D01	0.427757
421	1	5	D02	0.369094
422	1	5	D03	0.646783
423	1	5	D04	0.938655
424	1	5	D05	0.913396
425	1	5	D06	0.846019
426	1	5	D07	0.420548
427	1	5	D08	0.907163
428	1	5	D09	0.870404
429	1	5	D10	0.307302
430	1	5	D11	0.925593
431	1	5	D12	0.911877
432	1	5	E01	0.928655
433	1	5	E02	0.662198
434	1	5	E03	0.919271
435	1	5	E04	0.753647
436	1	5	E05	0.461639
437	1	5	E06	0.890382
438	1	5	E07	0.898264
439	1	5	E08	0.521298
440	1	5	E09	0.921577
441	1	5	E10	0.872281
442	1	5	E11	0.455534
443	1	5	E12	0.592248
444	1	5	F01	0.845057
445	1	5	F02	0.337597
446	1	5	F03	0.873277
447	1	5	F04	0.930542
448	1	5	F05	0.51784
449	1	5	F06	0.604211
450	1	5	F07	0.722372
451	1	5	F08	0.485783
452	1	5	F09	0.952118
453	1	5	F10	0.928072
454	1	5	F11	0.897367
455	1	5	F12	0.814443
456	1	5	G01	0.479912
457	1	5	G02	0.707598
458	1	5	G03	0.553849
459	1	5	G04	0.651427
460	1	5	G05	0.832675
461	1	5	G06	0.945426
462	1	5	G07	0.274437
463	1	5	G08	0.597693
464	1	5	G09	0.580077
465	1	5	G10	0.894899
466	1	5	G11	0.887074
467	1	5	G12	0.922713
468	1	5	H01	0.463505
469	1	5	H02	0.262867
470	1	5	H03	0.507705
471	1	5	H04	0.895224
472	1	5	H05	0.833241
473	1	5	H06	0.252404
474	1	5	H07	0.459678
475	1	5	H08	0.907797
476	1	5	H09	0.397684
477	1	5	H10	0.922533
478	1	5	H11	0.80654
479	1	5	H12	0.803786
480	1	6	A01	0.34611
481	1	6	A02	0.786472
482	1	6	A03	0.911752
483	1	6	A04	0.779958
484	1	6	A05	0.930959
485	1	6	A06	0.891515
486	1	6	A07	0.917038
487	1	6	A08	0.802429
488	1	6	A09	0.922999
489	1	6	A10	0.912334
490	1	6	A11	0.906944
491	1	6	A12	0.892159
492	1	6	B01	0.898776
493	1	6	B02	0.94207
494	1	6	B03	0.843494
495	1	6	B04	0.915622
496	1	6	B05	0.884152
497	1	6	B06	0.883034
498	1	6	B07	0.873206
499	1	6	B08	0.609628
500	1	6	B09	0.903915
501	1	6	B10	0.609359
502	1	6	B11	0.877617
503	1	6	B12	0.929984
504	1	6	C01	0.959777
505	1	6	C02	0.462742
506	1	6	C03	0.891065
507	1	6	C04	0.806338
508	1	6	C05	0.938033
509	1	6	C06	0.958865
510	1	6	C07	0.92742
511	1	6	C08	0.926398
512	1	6	C09	0.949805
513	1	6	C10	0.847456
514	1	6	C11	0.878114
515	1	6	C12	0.920934
516	1	6	D01	0.907172
517	1	6	D02	0.931706
518	1	6	D03	0.941665
519	1	6	D04	0.926192
520	1	6	D05	0.801105
521	1	6	D06	0.915269
522	1	6	D07	0.941771
523	1	6	D08	0.93189
524	1	6	D09	0.825238
525	1	6	D10	0.596931
526	1	6	D11	0.895724
527	1	6	D12	0.903959
528	1	6	E01	0.897118
529	1	6	E02	0.875817
530	1	6	E03	0.831909
531	1	6	E04	0.526846
532	1	6	E05	0.932452
533	1	6	E06	0.540127
534	1	6	E07	0.915842
535	1	6	E08	0.874606
536	1	6	E09	0.732134
537	1	6	E10	0.176973
538	1	6	E11	0.50672
539	1	6	E12	0.813789
540	1	6	F01	0.936595
541	1	6	F02	0.739148
542	1	6	F03	0.816839
543	1	6	F04	0.926343
544	1	6	F05	0.953713
545	1	6	F06	0.909863
546	1	6	F07	0.752974
547	1	6	F08	0.862318
548	1	6	F09	0.911965
549	1	6	F10	0.837419
550	1	6	F11	0.755624
551	1	6	F12	0.835095
552	1	6	G01	0.948798
553	1	6	G02	0.875725
554	1	6	G03	0.525686
555	1	6	G04	0.835492
556	1	6	G05	0.612917
557	1	6	G06	0.842917
558	1	6	G07	0.828715
559	1	6	G08	0.94269
560	1	6	G09	0.9334
561	1	6	G10	0.890103
562	1	6	G11	0.914217
563	1	6	G12	0.428538
564	1	6	H01	0.52697
565	1	6	H02	0.172472
566	1	6	H03	0.108608
567	1	6	H04	0.789717
568	1	6	H05	0.845076
569	1	6	H06	0.534203
570	1	6	H07	0.850153
571	1	6	H08	0.53878
572	1	6	H09	0.510952
573	1	6	H10	0.369557
574	1	6	H11	0.151331
575	1	6	H12	0.885679
576	1	7	A01	0.812385
577	1	7	A02	0.849931
578	1	7	A03	0.297589
579	1	7	A04	0.74568
580	1	7	A05	0.782354
581	1	7	A06	0.830578
582	1	7	A07	0.638852
583	1	7	A08	0.489532
584	1	7	A09	0.875615
585	1	7	A10	0.892554
586	1	7	A11	0.708863
587	1	7	A12	0.857219
588	1	7	B01	0.456583
589	1	7	B02	0.948413
590	1	7	B03	0.871389
591	1	7	B04	0.897872
592	1	7	B05	0.764265
593	1	7	B06	0.946451
594	1	7	B07	0.412221
595	1	7	B08	0.9252
596	1	7	B09	0.401358
597	1	7	B10	0.915198
598	1	7	B11	0.876335
599	1	7	B12	0.630734
600	1	7	C01	0.372817
601	1	7	C02	0.896826
602	1	7	C03	0.903805
603	1	7	C04	0.690833
604	1	7	C05	0.877714
605	1	7	C06	0.951282
606	1	7	C07	0.940999
607	1	7	C08	0.479525
608	1	7	C09	0.837986
609	1	7	C10	0.938669
610	1	7	C11	0.569772
611	1	7	C12	0.740829
612	1	7	D01	0.351395
613	1	7	D02	0.866855
614	1	7	D03	0.795047
615	1	7	D04	0.874778
616	1	7	D05	0.293527
617	1	7	D06	0.728243
618	1	7	D07	0.720128
619	1	7	D08	0.0525273
620	1	7	D09	0.891201
621	1	7	D10	0.621482
622	1	7	D11	0.907349
623	1	7	D12	0.892898
624	1	7	E01	0.519337
625	1	7	E02	0.493909
626	1	7	E03	0.814013
627	1	7	E04	0.95338
628	1	7	E05	0.943233
629	1	7	E06	0.95678
630	1	7	E07	0.91489
631	1	7	E08	0.834044
632	1	7	E09	0.764074
633	1	7	E10	0.859761
634	1	7	E11	0.945579
635	1	7	E12	0.617796
636	1	7	F01	0.865295
637	1	7	F02	0.803364
638	1	7	F03	0.915179
639	1	7	F04	0.919071
640	1	7	F05	0.928086
641	1	7	F06	0.925725
642	1	7	F07	0.926931
643	1	7	F08	0.953904
644	1	7	F09	0.915882
645	1	7	F10	0.733348
646	1	7	F11	0.77906
647	1	7	F12	0.175171
648	1	7	G01	0.910752
649	1	7	G02	0.854836
650	1	7	G03	0.933988
651	1	7	G04	0.811496
652	1	7	G05	0.468743
653	1	7	G06	0.368565
654	1	7	G07	0.885994
655	1	7	G08	0.896299
656	1	7	G09	0.930919
657	1	7	G10	0.156264
658	1	7	G11	0.946944
659	1	7	G12	0.770078
660	1	7	H01	0.922491
661	1	7	H02	0.935598
662	1	7	H03	0.919371
663	1	7	H04	0.905354
664	1	7	H05	0.755966
665	1	7	H06	0.859443
666	1	7	H07	0.944094
667	1	7	H08	0.24855
668	1	7	H09	0.919228
669	1	7	H10	0.94049
670	1	7	H11	0.875704
671	1	7	H12	0.862727
672	1	8	A01	0.857793
673	1	8	A02	0.244026
674	1	8	A03	0.712783
675	1	8	A04	0.887784
676	1	8	A05	0.881224
677	1	8	A06	0.686156
678	1	8	A07	0.938052
679	1	8	A08	0.88375
680	1	8	A09	0.876514
681	1	8	A10	0.858407
682	1	8	A11	0.625143
683	1	8	A12	0.924085
684	1	8	B01	0.896193
685	1	8	B02	0.344528
686	1	8	B03	0.600289
687	1	8	B04	0.348354
688	1	8	B05	0.49657
689	1	8	B06	0.282574
690	1	8	B07	0.947795
691	1	8	B08	0.809335
692	1	8	B09	0.246852
693	1	8	B10	0.357589
694	1	8	B11	0.90643
695	1	8	B12	0.88642
696	1	8	C01	0.715166
697	1	8	C02	0.516383
698	1	8	C03	0.459984
699	1	8	C04	0.765599
700	1	8	C05	0.905788
701	1	8	C06	0.932225
702	1	8	C07	0.945308
703	1	8	C08	0.937276
704	1	8	C09	0.731913
705	1	8	C10	0.872639
706	1	8	C11	0.874555
707	1	8	C12	0.91787
708	1	8	D01	0.818421
709	1	8	D02	0.929069
710	1	8	D03	0.948046
711	1	8	D04	0.893011
712	1	8	D05	0.918073
713	1	8	D06	0.926293
714	1	8	D07	0.897417
715	1	8	D08	0.875272
716	1	8	D09	0.923809
717	1	8	D10	0.924984
718	1	8	D11	0.896329
719	1	8	D12	0.851052
720	1	8	E01	0.848967
721	1	8	E02	0.510015
722	1	8	E03	0.900902
723	1	8	E04	0.951923
724	1	8	E05	0.918215
725	1	8	E06	0.920019
726	1	8	E07	0.927578
727	1	8	E08	0.945991
728	1	8	E09	0.926334
729	1	8	E10	0.940802
730	1	8	E11	0.904076
731	1	8	E12	0.883084
732	1	8	F01	0.324598
733	1	8	F02	0.918813
734	1	8	F03	0.924019
735	1	8	F04	0.850166
736	1	8	F05	0.533654
737	1	8	F06	0.3679
738	1	8	F07	0.736938
739	1	8	F08	0.953333
740	1	8	F09	0.941579
741	1	8	F10	0.926951
742	1	8	F11	0.874219
743	1	8	F12	0.869925
744	1	8	G01	0.792366
745	1	8	G02	0.903896
746	1	8	G03	0.930608
747	1	8	G04	0.900643
748	1	8	G05	0.448881
749	1	8	G06	0.853616
750	1	8	G07	0.599699
751	1	8	G08	0.713654
752	1	8	G09	0.934874
753	1	8	G10	0.762551
754	1	8	G11	0.949189
755	1	8	G12	0.620302
756	1	8	H01	0.899979
757	1	8	H02	0.615787
758	1	8	H03	0.530555
759	1	8	H04	0.300342
760	1	8	H05	0.428209
761	1	8	H06	0.870695
762	1	8	H07	0.471634
763	1	8	H08	0.930173
764	1	8	H09	0.699022
765	1	8	H10	0.511267
766	1	8	H11	0.846937
767	1	8	H12	0.909588
768	1	9	A01	0.766681
769	1	9	A02	0.859709
770	1	9	A03	0.919493
771	1	9	A04	0.917782
772	1	9	A05	0.933057
773	1	9	A06	0.890394
774	1	9	A07	0.956849
775	1	9	A08	0.340341
776	1	9	A09	0.785764
777	1	9	A10	0.888933
778	1	9	A11	0.948299
779	1	9	A12	0.920038
780	1	9	B01	0.891428
781	1	9	B02	0.657608
782	1	9	B03	0.880813
783	1	9	B04	0.90372
784	1	9	B05	0.909408
785	1	9	B06	0.950361
786	1	9	B07	0.943175
787	1	9	B08	0.919953
788	1	9	B09	0.906432
789	1	9	B10	0.942188
790	1	9	B11	0.912259
791	1	9	B12	0.840378
792	1	9	C01	0.952599
793	1	9	C02	0.881679
794	1	9	C03	0.897124
795	1	9	C04	0.927712
796	1	9	C05	0.901105
797	1	9	C06	0.34095
798	1	9	C07	0.62678
799	1	9	C08	0.908635
800	1	9	C09	0.895386
801	1	9	C10	0.930147
802	1	9	C11	0.901276
803	1	9	C12	0.69142
804	1	9	D01	0.735319
805	1	9	D02	0.467772
806	1	9	D03	0.924239
807	1	9	D04	0.921513
808	1	9	D05	0.934083
809	1	9	D06	0.925893
810	1	9	D07	0.917501
811	1	9	D08	0.921556
812	1	9	D09	0.481846
813	1	9	D10	0.961546
814	1	9	D11	0.433032
815	1	9	D12	0.706299
816	1	9	E01	0.900799
817	1	9	E02	0.964284
818	1	9	E03	0.892589
819	1	9	E04	0.949253
820	1	9	E05	0.966097
821	1	9	E06	0.952325
822	1	9	E07	0.897108
823	1	9	E08	0.893308
824	1	9	E09	0.920581
825	1	9	E10	0.920956
826	1	9	E11	0.933209
827	1	9	E12	0.891055
828	1	9	F01	0.882134
829	1	9	F02	0.800454
830	1	9	F03	0.788723
831	1	9	F04	0.910416
832	1	9	F05	0.877174
833	1	9	F06	0.959721
834	1	9	F07	0.659331
835	1	9	F08	0.729576
836	1	9	F09	0.886926
837	1	9	F10	0.938849
838	1	9	F11	0.912833
839	1	9	F12	0.240809
840	1	9	G01	0.917019
841	1	9	G02	0.895818
842	1	9	G03	0.913661
843	1	9	G04	0.854048
844	1	9	G05	0.918925
845	1	9	G06	0.913704
846	1	9	G07	0.850394
847	1	9	G08	0.93015
848	1	9	G09	0.946659
849	1	9	G10	0.277144
850	1	9	G11	0.389219
851	1	9	G12	0.952106
852	1	9	H01	0.921803
853	1	9	H02	0.716354
854	1	9	H03	0.233657
855	1	9	H04	0.293512
856	1	9	H05	0.286161
857	1	9	H06	0.891278
858	1	9	H07	0.476248
859	1	9	H08	0.869703
860	1	9	H09	0.188366
861	1	9	H10	0.911737
862	1	9	H11	0.904577
863	1	9	H12	0.854958
864	1	10	A01	0.571454
865	1	10	A02	0.351
866	1	10	A03	0.636139
867	1	10	A04	0.82313
868	1	10	A05	0.873195
869	1	10	A06	0.514939
870	1	10	A07	0.929086
871	1	10	A08	0.577455
872	1	10	A09	0.931325
873	1	10	A10	0.908521
874	1	10	A11	0.700796
875	1	10	A12	0.936682
876	1	10	B01	0.887495
877	1	10	B02	0.917645
878	1	10	B03	0.890961
879	1	10	B04	0.927789
880	1	10	B05	0.889892
881	1	10	B06	0.809569
882	1	10	B07	0.949341
883	1	10	B08	0.874308
884	1	10	B09	0.554562
885	1	10	B10	0.924212
886	1	10	B11	0.953354
887	1	10	B12	0.767549
888	1	10	C01	0.948998
889	1	10	C02	0.914085
890	1	10	C03	0.911694
891	1	10	C04	0.921472
892	1	10	C05	0.913693
893	1	10	C06	0.946076
894	1	10	C07	0.935677
895	1	10	C08	0.310622
896	1	10	C09	0.770609
897	1	10	C10	0.868097
898	1	10	C11	0.931481
899	1	10	C12	0.951321
900	1	10	D01	0.910719
901	1	10	D02	0.62626
902	1	10	D03	0.937316
903	1	10	D04	0.935263
904	1	10	D05	0.932279
905	1	10	D06	0.51225
906	1	10	D07	0.887799
907	1	10	D08	0.936525
908	1	10	D09	0.92646
909	1	10	D10	0.948847
910	1	10	D11	0.806683
911	1	10	D12	0.881875
912	1	10	E01	0.927177
913	1	10	E02	0.777691
914	1	10	E03	0.899441
915	1	10	E04	0.958174
916	1	10	E05	0.937109
917	1	10	E06	0.825489
918	1	10	E07	0.943048
919	1	10	E08	0.959457
920	1	10	E09	0.648327
921	1	10	E10	0.902394
922	1	10	E11	0.927884
923	1	10	E12	0.886692
924	1	10	F01	0.909239
925	1	10	F02	0.928426
926	1	10	F03	0.813646
927	1	10	F04	0.771742
928	1	10	F05	0.858758
929	1	10	F06	0.958975
930	1	10	F07	0.910529
931	1	10	F08	0.405235
932	1	10	F09	0.563643
933	1	10	F10	0.932939
934	1	10	F11	0.930005
935	1	10	F12	0.277951
936	1	10	G01	0.921455
937	1	10	G02	0.909889
938	1	10	G03	0.898329
939	1	10	G04	0.542118
940	1	10	G05	0.896001
941	1	10	G06	0.889658
942	1	10	G07	0.968037
943	1	10	G08	0.799047
944	1	10	G09	0.659664
945	1	10	G10	0.541473
946	1	10	G11	0.952362
947	1	10	G12	0.947097
948	1	10	H01	0.93785
949	1	10	H02	0.647795
950	1	10	H03	0.853562
951	1	10	H04	0.389325
952	1	10	H05	0.906761
953	1	10	H06	0.898724
954	1	10	H07	0.924033
955	1	10	H08	0.156072
956	1	10	H09	0.89141
957	1	10	H10	0.901043
958	1	10	H11	0.604882
959	1	10	H12	0.939202
960	1	11	A01	0.536833
961	1	11	A02	0.41451
962	1	11	A03	0.194051
963	1	11	A04	0.840551
964	1	11	A05	0.0756275
965	1	11	A06	0.872335
966	1	11	A07	0.640601
967	1	11	A08	0.887747
968	1	11	A09	0.909327
969	1	11	A10	0.719091
970	1	11	A11	0.870615
971	1	11	A12	0.940774
972	1	11	B01	0.908777
973	1	11	B02	0.659012
974	1	11	B03	0.856133
975	1	11	B04	0.924632
976	1	11	B05	0.869662
977	1	11	B06	0.711586
978	1	11	B07	0.810205
979	1	11	B08	0.912624
980	1	11	B09	0.626881
981	1	11	B10	0.434904
982	1	11	B11	0.466364
983	1	11	B12	0.890309
984	1	11	C01	0.268244
985	1	11	C02	0.474067
986	1	11	C03	0.884057
987	1	11	C04	0.47263
988	1	11	C05	0.86501
989	1	11	C06	0.926595
990	1	11	C07	0.913654
991	1	11	C08	0.919424
992	1	11	C09	0.774225
993	1	11	C10	0.880001
994	1	11	C11	0.910534
995	1	11	C12	0.376934
996	1	11	D01	0.887891
997	1	11	D02	0.915252
998	1	11	D03	0.920276
999	1	11	D04	0.322556
1000	1	11	D05	0.711521
1001	1	11	D06	0.72574
1002	1	11	D07	0.915281
1003	1	11	D08	0.754003
1004	1	11	D09	0.869868
1005	1	11	D10	0.858578
1006	1	11	D11	0.875032
1007	1	11	D12	0.903429
1008	1	11	E01	0.729528
1009	1	11	E02	0.94011
1010	1	11	E03	0.636935
1011	1	11	E04	0.923069
1012	1	11	E05	0.936489
1013	1	11	E06	0.947512
1014	1	11	E07	0.47199
1015	1	11	E08	0.832388
1016	1	11	E09	0.726426
1017	1	11	E10	0.904223
1018	1	11	E11	0.864345
1019	1	11	E12	0.877789
1020	1	11	F01	0.895552
1021	1	11	F02	0.930668
1022	1	11	F03	0.90365
1023	1	11	F04	0.858341
1024	1	11	F05	0.496879
1025	1	11	F06	0.935657
1026	1	11	F07	0.918113
1027	1	11	F08	0.958217
1028	1	11	F09	0.91771
1029	1	11	F10	0.875054
1030	1	11	F11	0.919944
1031	1	11	F12	0.918749
1032	1	11	G01	0.610525
1033	1	11	G02	0.885593
1034	1	11	G03	0.791706
1035	1	11	G04	0.923521
1036	1	11	G05	0.921408
1037	1	11	G06	0.776374
1038	1	11	G07	0.587367
1039	1	11	G08	0.888569
1040	1	11	G09	0.929778
1041	1	11	G10	0.668332
1042	1	11	G11	0.438109
1043	1	11	G12	0.936835
1044	1	11	H01	0.895509
1045	1	11	H02	0.340948
1046	1	11	H03	0.388124
1047	1	11	H04	0.406656
1048	1	11	H05	0.796643
1049	1	11	H06	0.907582
1050	1	11	H07	0.757791
1051	1	11	H08	0.888828
1052	1	11	H09	0.944528
1053	1	11	H10	0.918037
1054	1	11	H11	0.885141
1055	1	11	H12	0.932229
1056	1	12	A01	0.671305
1057	1	12	A02	0.802909
1058	1	12	A03	0.251749
1059	1	12	A04	0.33797
1060	1	12	A05	0.828137
1061	1	12	A06	0.710568
1062	1	12	A07	0.871822
1063	1	12	A08	0.662925
1064	1	12	A09	0.925609
1065	1	12	A10	0.708381
1066	1	12	A11	0.929858
1067	1	12	A12	0.872841
1068	1	12	B01	0.722457
1069	1	12	B02	0.861787
1070	1	12	B03	0.896699
1071	1	12	B04	0.936843
1072	1	12	B05	0.877563
1073	1	12	B06	0.945067
1074	1	12	B07	0.932481
1075	1	12	B08	0.818437
1076	1	12	B09	0.883957
1077	1	12	B10	0.843478
1078	1	12	B11	0.93866
1079	1	12	B12	0.931645
1080	1	12	C01	0.73031
1081	1	12	C02	0.894997
1082	1	12	C03	0.926509
1083	1	12	C04	0.675022
1084	1	12	C05	0.261398
1085	1	12	C06	0.894173
1086	1	12	C07	0.928236
1087	1	12	C08	0.730441
1088	1	12	C09	0.939795
1089	1	12	C10	0.758836
1090	1	12	C11	0.914652
1091	1	12	C12	0.930715
1092	1	12	D01	0.76063
1093	1	12	D02	0.812064
1094	1	12	D03	0.91996
1095	1	12	D04	0.789594
1096	1	12	D05	0.941215
1097	1	12	D06	0.698498
1098	1	12	D07	0.55293
1099	1	12	D08	0.58836
1100	1	12	D09	0.864645
1101	1	12	D10	0.823537
1102	1	12	D11	0.781068
1103	1	12	D12	0.794724
1104	1	12	E01	0.738902
1105	1	12	E02	0.935168
1106	1	12	E03	0.743655
1107	1	12	E04	0.922031
1108	1	12	E05	0.546867
1109	1	12	E06	0.431491
1110	1	12	E07	0.804433
1111	1	12	E08	0.933913
1112	1	12	E09	0.853465
1113	1	12	E10	0.585598
1114	1	12	E11	0.791312
1115	1	12	E12	0.889324
1116	1	12	F01	0.752022
1117	1	12	F02	0.637799
1118	1	12	F03	0.891684
1119	1	12	F04	0.705243
1120	1	12	F05	0.284868
1121	1	12	F06	0.533897
1122	1	12	F07	0.794752
1123	1	12	F08	0.386887
1124	1	12	F09	0.800441
1125	1	12	F10	0.893888
1126	1	12	F11	0.929585
1127	1	12	F12	0.932752
1128	1	12	G01	0.11148
1129	1	12	G02	0.805173
1130	1	12	G03	0.778336
1131	1	12	G04	0.904125
1132	1	12	G05	0.736424
1133	1	12	G06	0.938078
1134	1	12	G07	0.880096
1135	1	12	G08	0.801084
1136	1	12	G09	0.807852
1137	1	12	G10	0.541791
1138	1	12	G11	0.876542
1139	1	12	G12	0.944545
1140	1	12	H01	0.947008
1141	1	12	H02	0.927392
1142	1	12	H03	0.685303
1143	1	12	H04	0.911992
1144	1	12	H05	0.509856
1145	1	12	H06	0.891228
1146	1	12	H07	0.890005
1147	1	12	H08	0.642294
1148	1	12	H09	0.933414
1149	1	12	H10	0.695822
1150	1	12	H11	0.814468
1151	1	12	H12	0.857348
1152	2	1	A01	0.856728
1153	2	1	A02	0.942987
1154	2	1	A03	0.817763
1155	2	1	A04	0.848587
1156	2	1	A05	0.959981
1157	2	1	A06	0.709446
1158	2	1	A07	0.909942
1159	2	1	A08	0.926743
1160	2	1	A09	0.881763
1161	2	1	A10	0.947322
1162	2	1	A11	0.886891
1163	2	1	A12	0.944113
1164	2	1	B01	0.93466
1165	2	1	B02	0.949163
1166	2	1	B03	0.908798
1167	2	1	B04	0.934684
1168	2	1	B05	0.858259
1169	2	1	B06	0.974993
1170	2	1	B07	0.804879
1171	2	1	B08	0.910798
1172	2	1	B09	0.944386
1173	2	1	B10	0.965288
1174	2	1	B11	0.903761
1175	2	1	B12	0.960496
1176	2	1	C01	0.904128
1177	2	1	C02	0.836909
1178	2	1	C03	0.939145
1179	2	1	C04	0.918355
1180	2	1	C05	0.750962
1181	2	1	C06	0.954442
1182	2	1	C07	0.949151
1183	2	1	C08	0.954235
1184	2	1	C09	0.950422
1185	2	1	C10	0.905784
1186	2	1	C11	0.688669
1187	2	1	C12	0.686188
1188	2	1	D01	0.860895
1189	2	1	D02	0.915691
1190	2	1	D03	0.914242
1191	2	1	D04	0.956318
1192	2	1	D05	0.867749
1193	2	1	D06	0.972064
1194	2	1	D07	0.971168
1195	2	1	D08	0.967981
1196	2	1	D09	0.940729
1197	2	1	D10	0.955928
1198	2	1	D11	0.941053
1199	2	1	D12	0.858585
1200	2	1	E01	0.91023
1201	2	1	E02	0.879125
1202	2	1	E03	0.958072
1203	2	1	E04	0.924364
1204	2	1	E05	0.898131
1205	2	1	E06	0.965828
1206	2	1	E07	0.960547
1207	2	1	E08	0.952081
1208	2	1	E09	0.936922
1209	2	1	E10	0.946963
1210	2	1	E11	0.961791
1211	2	1	E12	0.857666
1212	2	1	F01	0.959077
1213	2	1	F02	0.968207
1214	2	1	F03	0.911627
1215	2	1	F04	0.958917
1216	2	1	F05	0.922883
1217	2	1	F06	0.871874
1218	2	1	F07	0.951936
1219	2	1	F08	0.903274
1220	2	1	F09	0.95471
1221	2	1	F10	0.967052
1222	2	1	F11	0.786217
1223	2	1	F12	0.930751
1224	2	1	G01	0.774246
1225	2	1	G02	0.856448
1226	2	1	G03	0.941324
1227	2	1	G04	0.93558
1228	2	1	G05	0.950024
1229	2	1	G06	0.935111
1230	2	1	G07	0.646624
1231	2	1	G08	0.822983
1232	2	1	G09	0.882404
1233	2	1	G10	0.952171
1234	2	1	G11	0.961535
1235	2	1	G12	0.966171
1236	2	1	H01	0.887118
1237	2	1	H02	0.888079
1238	2	1	H03	0.927175
1239	2	1	H04	0.848154
1240	2	1	H05	0.793405
1241	2	1	H06	0.908358
1242	2	1	H07	0.807078
1243	2	1	H08	0.92737
1244	2	1	H09	0.832033
1245	2	1	H10	0.780169
1246	2	1	H11	0.793346
1247	2	1	H12	0.869275
1248	2	2	A01	0.875434
1249	2	2	A02	0.948531
1250	2	2	A03	0.838507
1251	2	2	A04	0.903376
1252	2	2	A05	0.714867
1253	2	2	A06	0.647319
1254	2	2	A07	0.803155
1255	2	2	A08	0.866806
1256	2	2	A09	0.960223
1257	2	2	A10	0.640095
1258	2	2	A11	0.83322
1259	2	2	A12	0.933239
1260	2	2	B01	0.593207
1261	2	2	B02	0.829944
1262	2	2	B03	0.821548
1263	2	2	B04	0.843483
1264	2	2	B05	0.878805
1265	2	2	B06	0.83328
1266	2	2	B07	0.836831
1267	2	2	B08	0.755597
1268	2	2	B09	0.947798
1269	2	2	B10	0.967637
1270	2	2	B11	0.962849
1271	2	2	B12	0.826176
1272	2	2	C01	0.870874
1273	2	2	C02	0.839271
1274	2	2	C03	0.775028
1275	2	2	C04	0.607704
1276	2	2	C05	0.958679
1277	2	2	C06	0.965186
1278	2	2	C07	0.945816
1279	2	2	C08	0.936571
1280	2	2	C09	0.940041
1281	2	2	C10	0.97286
1282	2	2	C11	0.644622
1283	2	2	C12	0.748096
1284	2	2	D01	0.955261
1285	2	2	D02	0.959694
1286	2	2	D03	0.96058
1287	2	2	D04	0.674486
1288	2	2	D05	0.824175
1289	2	2	D06	0.976676
1290	2	2	D07	0.977403
1291	2	2	D08	0.945271
1292	2	2	D09	0.750579
1293	2	2	D10	0.961045
1294	2	2	D11	0.915238
1295	2	2	D12	0.852292
1296	2	2	E01	0.94471
1297	2	2	E02	0.84833
1298	2	2	E03	0.818325
1299	2	2	E04	0.91267
1300	2	2	E05	0.835555
1301	2	2	E06	0.938692
1302	2	2	E07	0.948469
1303	2	2	E08	0.809371
1304	2	2	E09	0.946061
1305	2	2	E10	0.944625
1306	2	2	E11	0.95485
1307	2	2	E12	0.811514
1308	2	2	F01	0.95809
1309	2	2	F02	0.873155
1310	2	2	F03	0.856555
1311	2	2	F04	0.594356
1312	2	2	F05	0.73163
1313	2	2	F06	0.701444
1314	2	2	F07	0.785017
1315	2	2	F08	0.973074
1316	2	2	F09	0.95593
1317	2	2	F10	0.914455
1318	2	2	F11	0.926833
1319	2	2	F12	0.782781
1320	2	2	G01	0.886775
1321	2	2	G02	0.919751
1322	2	2	G03	0.944039
1323	2	2	G04	0.965169
1324	2	2	G05	0.721464
1325	2	2	G06	0.891735
1326	2	2	G07	0.896253
1327	2	2	G08	0.739525
1328	2	2	G09	0.895363
1329	2	2	G10	0.959132
1330	2	2	G11	0.882858
1331	2	2	G12	0.956374
1332	2	2	H01	0.749272
1333	2	2	H02	0.87926
1334	2	2	H03	0.929461
1335	2	2	H04	0.949386
1336	2	2	H05	0.0707509
1337	2	2	H06	0.953992
1338	2	2	H07	0.835446
1339	2	2	H08	0.919686
1340	2	2	H09	0.848353
1341	2	2	H10	0.94558
1342	2	2	H11	0.569759
1343	2	2	H12	0.877909
1344	2	3	A01	0.839671
1345	2	3	A02	0.894425
1346	2	3	A03	0.884108
1347	2	3	A04	0.752561
1348	2	3	A05	0.942149
1349	2	3	A06	0.919778
1350	2	3	A07	0.793516
1351	2	3	A08	0.936672
1352	2	3	A09	0.924393
1353	2	3	A10	0.947758
1354	2	3	A11	0.95619
1355	2	3	A12	0.947908
1356	2	3	B01	0.838701
1357	2	3	B02	0.794373
1358	2	3	B03	0.761039
1359	2	3	B04	0.922328
1360	2	3	B05	0.864606
1361	2	3	B06	0.834978
1362	2	3	B07	0.87794
1363	2	3	B08	0.86448
1364	2	3	B09	0.787895
1365	2	3	B10	0.849271
1366	2	3	B11	0.959151
1367	2	3	B12	0.952938
1368	2	3	C01	0.846679
1369	2	3	C02	0.816113
1370	2	3	C03	0.708722
1371	2	3	C04	0.75697
1372	2	3	C05	0.804199
1373	2	3	C06	0.952756
1374	2	3	C07	0.925962
1375	2	3	C08	0.953705
1376	2	3	C09	0.958372
1377	2	3	C10	0.971458
1378	2	3	C11	0.947012
1379	2	3	C12	0.803015
1380	2	3	D01	0.880033
1381	2	3	D02	0.834029
1382	2	3	D03	0.67868
1383	2	3	D04	0.836724
1384	2	3	D05	0.924244
1385	2	3	D06	0.973253
1386	2	3	D07	0.961847
1387	2	3	D08	0.966197
1388	2	3	D09	0.956542
1389	2	3	D10	0.949949
1390	2	3	D11	0.903484
1391	2	3	D12	0.932339
1392	2	3	E01	0.960629
1393	2	3	E02	0.942311
1394	2	3	E03	0.927407
1395	2	3	E04	0.930727
1396	2	3	E05	0.957103
1397	2	3	E06	0.927576
1398	2	3	E07	0.951499
1399	2	3	E08	0.817996
1400	2	3	E09	0.821831
1401	2	3	E10	0.891541
1402	2	3	E11	0.872521
1403	2	3	E12	0.666856
1404	2	3	F01	0.728333
1405	2	3	F02	0.816905
1406	2	3	F03	0.908898
1407	2	3	F04	0.936455
1408	2	3	F05	0.951754
1409	2	3	F06	0.902351
1410	2	3	F07	0.913864
1411	2	3	F08	0.878288
1412	2	3	F09	0.946358
1413	2	3	F10	0.885133
1414	2	3	F11	0.940689
1415	2	3	F12	0.846627
1416	2	3	G01	0.945357
1417	2	3	G02	0.91086
1418	2	3	G03	0.953228
1419	2	3	G04	0.57867
1420	2	3	G05	0.937404
1421	2	3	G06	0.951309
1422	2	3	G07	0.954688
1423	2	3	G08	0.89217
1424	2	3	G09	0.958631
1425	2	3	G10	0.947478
1426	2	3	G11	0.834456
1427	2	3	G12	0.967756
1428	2	3	H01	0.803845
1429	2	3	H02	0.734346
1430	2	3	H03	0.913152
1431	2	3	H04	0.943356
1432	2	3	H05	0.71884
1433	2	3	H06	0.797844
1434	2	3	H07	0.921223
1435	2	3	H08	0.930909
1436	2	3	H09	0.948517
1437	2	3	H10	0.76802
1438	2	3	H11	0.931596
1439	2	3	H12	0.81256
1440	2	4	A01	0.902477
1441	2	4	A02	0.886237
1442	2	4	A03	0.75908
1443	2	4	A04	0.777979
1444	2	4	A05	0.896081
1445	2	4	A06	0.791059
1446	2	4	A07	0.837328
1447	2	4	A08	0.92857
1448	2	4	A09	0.923333
1449	2	4	A10	0.86635
1450	2	4	A11	0.926653
1451	2	4	A12	0.879565
1452	2	4	B01	0.807109
1453	2	4	B02	0.894762
1454	2	4	B03	0.908655
1455	2	4	B04	0.925384
1456	2	4	B05	0.957013
1457	2	4	B06	0.955615
1458	2	4	B07	0.670175
1459	2	4	B08	0.947422
1460	2	4	B09	0.933648
1461	2	4	B10	0.948211
1462	2	4	B11	0.935301
1463	2	4	B12	0.918066
1464	2	4	C01	0.930721
1465	2	4	C02	0.905116
1466	2	4	C03	0.935174
1467	2	4	C04	0.710266
1468	2	4	C05	0.809037
1469	2	4	C06	0.932841
1470	2	4	C07	0.949649
1471	2	4	C08	0.937443
1472	2	4	C09	0.947789
1473	2	4	C10	0.97014
1474	2	4	C11	0.952645
1475	2	4	C12	0.875158
1476	2	4	D01	0.75421
1477	2	4	D02	0.958946
1478	2	4	D03	0.934461
1479	2	4	D04	0.936954
1480	2	4	D05	0.726774
1481	2	4	D06	0.945414
1482	2	4	D07	0.875906
1483	2	4	D08	0.96084
1484	2	4	D09	0.956227
1485	2	4	D10	0.941969
1486	2	4	D11	0.843845
1487	2	4	D12	0.906746
1488	2	4	E01	0.958077
1489	2	4	E02	0.814093
1490	2	4	E03	0.908092
1491	2	4	E04	0.859612
1492	2	4	E05	0.855218
1493	2	4	E06	0.931973
1494	2	4	E07	0.866347
1495	2	4	E08	0.938635
1496	2	4	E09	0.940398
1497	2	4	E10	0.959067
1498	2	4	E11	0.965513
1499	2	4	E12	0.915221
1500	2	4	F01	0.855907
1501	2	4	F02	0.975397
1502	2	4	F03	0.628716
1503	2	4	F04	0.838438
1504	2	4	F05	0.954622
1505	2	4	F06	0.958022
1506	2	4	F07	0.912315
1507	2	4	F08	0.960188
1508	2	4	F09	0.934775
1509	2	4	F10	0.917864
1510	2	4	F11	0.755856
1511	2	4	F12	0.843896
1512	2	4	G01	0.912684
1513	2	4	G02	0.93848
1514	2	4	G03	0.950812
1515	2	4	G04	0.927841
1516	2	4	G05	0.949129
1517	2	4	G06	0.858083
1518	2	4	G07	0.883726
1519	2	4	G08	0.899188
1520	2	4	G09	0.851285
1521	2	4	G10	0.82815
1522	2	4	G11	0.947958
1523	2	4	G12	0.953878
1524	2	4	H01	0.915516
1525	2	4	H02	0.924849
1526	2	4	H03	0.843206
1527	2	4	H04	0.901542
1528	2	4	H05	0.78856
1529	2	4	H06	0.881941
1530	2	4	H07	0.92895
1531	2	4	H08	0.876003
1532	2	4	H09	0.8347
1533	2	4	H10	0.937233
1534	2	4	H11	0.936206
1535	2	4	H12	0.706741
1536	2	5	A01	0.888946
1537	2	5	A02	0.868763
1538	2	5	A03	0.745585
1539	2	5	A04	0.764881
1540	2	5	A05	0.883594
1541	2	5	A06	0.780786
1542	2	5	A07	0.776497
1543	2	5	A08	0.948728
1544	2	5	A09	0.773966
1545	2	5	A10	0.863133
1546	2	5	A11	0.771675
1547	2	5	A12	0.871418
1548	2	5	B01	0.888518
1549	2	5	B02	0.961917
1550	2	5	B03	0.928525
1551	2	5	B04	0.957491
1552	2	5	B05	0.892479
1553	2	5	B06	0.95368
1554	2	5	B07	0.800397
1555	2	5	B08	0.939738
1556	2	5	B09	0.885403
1557	2	5	B10	0.861662
1558	2	5	B11	0.849021
1559	2	5	B12	0.805533
1560	2	5	C01	0.920383
1561	2	5	C02	0.903798
1562	2	5	C03	0.925991
1563	2	5	C04	0.872269
1564	2	5	C05	0.955395
1565	2	5	C06	0.651965
1566	2	5	C07	0.924252
1567	2	5	C08	0.90828
1568	2	5	C09	0.476528
1569	2	5	C10	0.896968
1570	2	5	C11	0.955351
1571	2	5	C12	0.770288
1572	2	5	D01	0.911435
1573	2	5	D02	0.955807
1574	2	5	D03	0.753326
1575	2	5	D04	0.959257
1576	2	5	D05	0.828217
1577	2	5	D06	0.929439
1578	2	5	D07	0.901946
1579	2	5	D08	0.922936
1580	2	5	D09	0.863359
1581	2	5	D10	0.948377
1582	2	5	D11	0.937759
1583	2	5	D12	0.86596
1584	2	5	E01	0.720839
1585	2	5	E02	0.75472
1586	2	5	E03	0.867738
1587	2	5	E04	0.86616
1588	2	5	E05	0.845335
1589	2	5	E06	0.921411
1590	2	5	E07	0.88791
1591	2	5	E08	0.909228
1592	2	5	E09	0.95535
1593	2	5	E10	0.818461
1594	2	5	E11	0.964018
1595	2	5	E12	0.568779
1596	2	5	F01	0.914652
1597	2	5	F02	0.964278
1598	2	5	F03	0.94181
1599	2	5	F04	0.887841
1600	2	5	F05	0.908807
1601	2	5	F06	0.860212
1602	2	5	F07	0.929216
1603	2	5	F08	0.93517
1604	2	5	F09	0.94487
1605	2	5	F10	0.90685
1606	2	5	F11	0.761297
1607	2	5	F12	0.924614
1608	2	5	G01	0.820497
1609	2	5	G02	0.902375
1610	2	5	G03	0.92004
1611	2	5	G04	0.913295
1612	2	5	G05	0.802193
1613	2	5	G06	0.923852
1614	2	5	G07	0.964807
1615	2	5	G08	0.733724
1616	2	5	G09	0.901429
1617	2	5	G10	0.737623
1618	2	5	G11	0.714411
1619	2	5	G12	0.794837
1620	2	5	H01	0.682862
1621	2	5	H02	0.86826
1622	2	5	H03	0.645006
1623	2	5	H04	0.938011
1624	2	5	H05	0.920666
1625	2	5	H06	0.846185
1626	2	5	H07	0.761882
1627	2	5	H08	0.798542
1628	2	5	H09	0.866476
1629	2	5	H10	0.918279
1630	2	5	H11	0.871051
1631	2	5	H12	0.907916
1632	2	6	A01	0.505587
1633	2	6	A02	0.951985
1634	2	6	A03	0.915141
1635	2	6	A04	0.94078
1636	2	6	A05	0.774292
1637	2	6	A06	0.840308
1638	2	6	A07	0.748315
1639	2	6	A08	0.828659
1640	2	6	A10	0.897788
1641	2	6	A11	0.754249
1642	2	6	A12	0.857887
1643	2	6	B01	0.884017
1644	2	6	B02	0.958055
1645	2	6	B03	0.941257
1646	2	6	B04	0.941685
1647	2	6	B05	0.953651
1648	2	6	B06	0.416582
1649	2	6	B07	0.570426
1650	2	6	B08	0.81935
1651	2	6	B09	0.883954
1652	2	6	B10	0.949169
1653	2	6	B11	0.764452
1654	2	6	B12	0.874537
1655	2	6	C01	0.941988
1656	2	6	C02	0.900904
1657	2	6	C03	0.0311762
1658	2	6	C04	0.789891
1659	2	6	C05	0.920426
1660	2	6	C06	0.888425
1661	2	6	C07	0.729069
1662	2	6	C08	0.721687
1663	2	6	C09	0.897205
1664	2	6	C10	0.904548
1665	2	6	C11	0.950519
1666	2	6	C12	0.897347
1667	2	6	D01	0.96087
1668	2	6	D02	0.958434
1669	2	6	D03	0.870299
1670	2	6	D04	0.873156
1671	2	6	D05	0.907041
1672	2	6	D06	0.834247
1673	2	6	D07	0.959605
1674	2	6	D08	0.860112
1675	2	6	D09	0.777546
1676	2	6	D10	0.920637
1677	2	6	D11	0.778183
1678	2	6	D12	0.907321
1679	2	6	E01	0.956221
1680	2	6	E02	0.844846
1681	2	6	E03	0.769565
1682	2	6	E04	0.767215
1683	2	6	E05	0.957575
1684	2	6	E06	0.599087
1685	2	6	E07	0.961353
1686	2	6	E08	0.729825
1687	2	6	E09	0.803843
1688	2	6	E10	0.920425
1689	2	6	E11	0.960245
1690	2	6	F01	0.960162
1691	2	6	F02	0.9512
1692	2	6	F03	0.909972
1693	2	6	F04	0.861888
1694	2	6	F05	0.911813
1695	2	6	F06	0.958632
1696	2	6	F07	0.946264
1697	2	6	F08	0.958976
1698	2	6	F09	0.805885
1699	2	6	F10	0.957684
1700	2	6	F11	0.864577
1701	2	6	F12	0.810914
1702	2	6	G01	0.597419
1703	2	6	G02	0.744293
1704	2	6	G03	0.932895
1705	2	6	G04	0.956212
1706	2	6	G05	0.685811
1707	2	6	G06	0.641859
1708	2	6	G07	0.834298
1709	2	6	G08	0.95552
1710	2	6	G09	0.958445
1711	2	6	G10	0.880456
1712	2	6	G11	0.940654
1713	2	6	G12	0.96822
1714	2	6	H01	0.395943
1715	2	6	H02	0.925466
1716	2	6	H03	0.856752
1717	2	6	H04	0.932434
1718	2	6	H05	0.596336
1719	2	6	H06	0.906386
1720	2	6	H07	0.8823
1721	2	6	H08	0.82671
1722	2	6	H09	0.884443
1723	2	6	H10	0.833515
1724	2	6	H11	0.936593
1725	2	6	H12	0.876676
1726	2	7	A01	0.840435
1727	2	7	A02	0.877247
1728	2	7	A03	0.761391
1729	2	7	A04	0.933191
1730	2	7	A05	0.946767
1731	2	7	A06	0.924377
1732	2	7	A07	0.804063
1733	2	7	A08	0.95192
1734	2	7	A09	0.827289
1735	2	7	A10	0.908497
1736	2	7	A11	0.92997
1737	2	7	A12	0.925049
1738	2	7	B01	0.92506
1739	2	7	B02	0.969955
1740	2	7	B03	0.918494
1741	2	7	B04	0.932026
1742	2	7	B05	0.939751
1743	2	7	B06	0.969749
1744	2	7	B07	0.385212
1745	2	7	B08	0.903768
1746	2	7	B09	0.827667
1747	2	7	B10	0.920981
1748	2	7	B11	0.955147
1749	2	7	B12	0.849265
1750	2	7	C01	0.91853
1751	2	7	C02	0.607234
1752	2	7	C03	0.869783
1753	2	7	C04	0.902722
1754	2	7	C05	0.940519
1755	2	7	C06	0.953141
1756	2	7	C07	0.949217
1757	2	7	C08	0.859561
1758	2	7	C09	0.878153
1759	2	7	C10	0.896958
1760	2	7	C11	0.857673
1761	2	7	C12	0.833616
1762	2	7	D01	0.830617
1763	2	7	D02	0.908353
1764	2	7	D03	0.948324
1765	2	7	D04	0.949425
1766	2	7	D05	0.942022
1767	2	7	D06	0.968216
1768	2	7	D07	0.911469
1769	2	7	D08	0.608904
1770	2	7	D09	0.820018
1771	2	7	D10	0.886093
1772	2	7	D11	0.937034
1773	2	7	D12	0.931324
1774	2	7	E01	0.914195
1775	2	7	E02	0.919222
1776	2	7	E03	0.606093
1777	2	7	E04	0.963055
1778	2	7	E05	0.7144
1779	2	7	E06	0.914759
1780	2	7	E07	0.834404
1781	2	7	E08	0.882972
1782	2	7	E09	0.914026
1783	2	7	E10	0.96028
1784	2	7	E11	0.956606
1785	2	7	E12	0.827307
1786	2	7	F01	0.825017
1787	2	7	F02	0.839316
1788	2	7	F03	0.948583
1789	2	7	F04	0.939178
1790	2	7	F05	0.85433
1791	2	7	F06	0.852257
1792	2	7	F07	0.954541
1793	2	7	F08	0.804955
1794	2	7	F09	0.760856
1795	2	7	F10	0.86389
1796	2	7	F11	0.895598
1797	2	7	F12	0.848908
1798	2	7	G01	0.788148
1799	2	7	G02	0.881529
1800	2	7	G03	0.943161
1801	2	7	G04	0.957948
1802	2	7	G05	0.939018
1803	2	7	G06	0.895868
1804	2	7	G07	0.703473
1805	2	7	G08	0.913344
1806	2	7	G09	0.962473
1807	2	7	G10	0.82088
1808	2	7	G11	0.94518
1809	2	7	G12	0.965781
1810	2	7	H01	0.704235
1811	2	7	H02	0.951618
1812	2	7	H03	0.870647
1813	2	7	H04	0.802067
1814	2	7	H05	0.805773
1815	2	7	H06	0.801296
1816	2	7	H07	0.857784
1817	2	7	H08	0.851357
1818	2	7	H09	0.950523
1819	2	7	H10	0.90199
1820	2	7	H11	0.880707
1821	2	7	H12	0.96095
1822	2	8	A01	0.764039
1823	2	8	A02	0.875676
1824	2	8	A03	0.807127
1825	2	8	A04	0.690145
1826	2	8	A05	0.866685
1827	2	8	A06	0.916665
1828	2	8	A07	0.926267
1829	2	8	A08	0.811074
1830	2	8	A09	0.823563
1831	2	8	A10	0.878645
1832	2	8	A11	0.891868
1833	2	8	A12	0.928247
1834	2	8	B01	0.948789
1835	2	8	B02	0.953518
1836	2	8	B03	0.897596
1837	2	8	B04	0.968182
1838	2	8	B05	0.748867
1839	2	8	B06	0.955167
1840	2	8	B07	0.907648
1841	2	8	B08	0.896122
1842	2	8	B09	0.867777
1843	2	8	B10	0.879122
1844	2	8	B11	0.815625
1845	2	8	B12	0.798681
1846	2	8	C01	0.717494
1847	2	8	C02	0.798009
1848	2	8	C03	0.785961
1849	2	8	C04	0.927398
1850	2	8	C05	0.854921
1851	2	8	C06	0.901699
1852	2	8	C07	0.634573
1853	2	8	C08	0.831533
1854	2	8	C09	0.933707
1855	2	8	C10	0.853861
1856	2	8	C11	0.922484
1857	2	8	C12	0.602224
1858	2	8	D01	0.823993
1859	2	8	D02	0.966995
1860	2	8	D03	0.95374
1861	2	8	D04	0.950641
1862	2	8	D05	0.919171
1863	2	8	D06	0.816473
1864	2	8	D07	0.859547
1865	2	8	D08	0.858306
1866	2	8	D09	0.901807
1867	2	8	D10	0.953842
1868	2	8	D11	0.845492
1869	2	8	D12	0.790349
1870	2	8	E01	0.736338
1871	2	8	E02	0.765894
1872	2	8	E03	0.794742
1873	2	8	E04	0.972928
1874	2	8	E05	0.928523
1875	2	8	E06	0.977479
1876	2	8	E07	0.862926
1877	2	8	E08	0.963031
1878	2	8	E09	0.529548
1879	2	8	E10	0.664175
1880	2	8	E11	0.955939
1881	2	8	E12	0.67202
1882	2	8	F01	0.865214
1883	2	8	F02	0.710452
1884	2	8	F03	0.887627
1885	2	8	F04	0.759264
1886	2	8	F05	0.937461
1887	2	8	F06	0.968422
1888	2	8	F07	0.958645
1889	2	8	F08	0.785819
1890	2	8	F09	0.890718
1891	2	8	F10	0.949261
1892	2	8	F11	0.738984
1893	2	8	F12	0.832593
1894	2	8	G01	0.950215
1895	2	8	G02	0.615988
1896	2	8	G03	0.569815
1897	2	8	G04	0.957717
1898	2	8	G05	0.947436
1899	2	8	G06	0.743588
1900	2	8	G07	0.875236
1901	2	8	G08	0.896572
1902	2	8	G09	0.902558
1903	2	8	G10	0.335203
1904	2	8	G11	0.795983
1905	2	8	G12	0.822924
1906	2	8	H01	0.929505
1907	2	8	H02	0.865704
1908	2	8	H03	0.863934
1909	2	8	H04	0.70757
1910	2	8	H05	0.722026
1911	2	8	H06	0.801219
1912	2	8	H07	0.787047
1913	2	8	H08	0.753412
1914	2	8	H09	0.881526
1915	2	8	H10	0.949566
1916	2	8	H11	0.847726
1917	2	8	H12	0.955824
1918	2	9	A01	0.850101
1919	2	9	A02	0.635754
1920	2	9	A03	0.773005
1921	2	9	A04	0.863816
1922	2	9	A05	0.939464
1923	2	9	A06	0.910992
1924	2	9	A07	0.847676
1925	2	9	A08	0.892855
1926	2	9	A09	0.931074
1927	2	9	A10	0.795925
1928	2	9	A11	0.940883
1929	2	9	A12	0.865318
1930	2	9	B01	0.8333
1931	2	9	B02	0.963356
1932	2	9	B03	0.783552
1933	2	9	B04	0.950627
1934	2	9	B05	0.836147
1935	2	9	B06	0.881507
1936	2	9	B07	0.775848
1937	2	9	B08	0.918938
1938	2	9	B09	0.816713
1939	2	9	B10	0.951197
1940	2	9	B11	0.941095
1941	2	9	B12	0.927628
1942	2	9	C01	0.794994
1943	2	9	C02	0.849358
1944	2	9	C03	0.835541
1945	2	9	C04	0.913924
1946	2	9	C05	0.650406
1947	2	9	C06	0.69576
1948	2	9	C07	0.897687
1949	2	9	C08	0.87822
1950	2	9	C09	0.647385
1951	2	9	C10	0.952171
1952	2	9	C11	0.935636
1953	2	9	C12	0.942086
1954	2	9	D01	0.936869
1955	2	9	D02	0.895131
1956	2	9	D03	0.833658
1957	2	9	D04	0.938871
1958	2	9	D05	0.948591
1959	2	9	D06	0.940106
1960	2	9	D07	0.85043
1961	2	9	D08	0.954356
1962	2	9	D09	0.64233
1963	2	9	D10	0.916719
1964	2	9	D11	0.839503
1965	2	9	D12	0.925117
1966	2	9	E01	0.917976
1967	2	9	E02	0.968885
1968	2	9	E03	0.953449
1969	2	9	E04	0.961414
1970	2	9	E05	0.91585
1971	2	9	E06	0.882176
1972	2	9	E07	0.945399
1973	2	9	E08	0.839808
1974	2	9	E09	0.747222
1975	2	9	E10	0.751362
1976	2	9	E11	0.874581
1977	2	9	E12	0.94006
1978	2	9	F01	0.915154
1979	2	9	F02	0.901347
1980	2	9	F03	0.844445
1981	2	9	F04	0.94923
1982	2	9	F05	0.717376
1983	2	9	F06	0.968295
1984	2	9	F07	0.954055
1985	2	9	F08	0.852939
1986	2	9	F09	0.932713
1987	2	9	F10	0.966159
1988	2	9	F11	0.949613
1989	2	9	F12	0.960286
1990	2	9	G01	0.954676
1991	2	9	G02	0.744895
1992	2	9	G03	0.583142
1993	2	9	G04	0.900509
1994	2	9	G05	0.943237
1995	2	9	G06	0.852575
1996	2	9	G07	0.827331
1997	2	9	G08	0.788029
1998	2	9	G09	0.939416
[truncated: 2,582 more rows]

## Sheet: 2cd
See Supplementary Data 1

## Sheet: 3b
accuracy	data_source	architecture	cv_id
0.5625	CellProfiler features	Logistic R.	0
0.9375	CellProfiler features	Ridge R.	0
0.40625	CellProfiler features	Random Forest	0
0.239583	CellProfiler features	MLP	0
0.09375	Image statistics	Random Forest	0
0.0104167	Image statistics	MLP	0
0.0625	Image statistics	Ridge R.	0
0.0729167	Image statistics	Logistic R.	0
0.729167	Cell image deep embeddings	MLP	0
0.572917	Cell image deep embeddings	Random Forest	0
0.885417	Cell image deep embeddings	Ridge R.	0
0.802083	Cell image deep embeddings	Logistic R.	0
0.510417	Tile deep embeddings	Random Forest	0
0.791667	Tile deep embeddings	Logistic R.	0
0.65625	Tile deep embeddings	Ridge R.	0
0.708333	Tile deep embeddings	MLP	0
0.53125	CellProfiler features	Logistic R.	1
0.9375	CellProfiler features	Ridge R.	1
0.604167	CellProfiler features	Random Forest	1
0.25	CellProfiler features	MLP	1
0.114583	Image statistics	Random Forest	1
0.0104167	Image statistics	MLP	1
0.0625	Image statistics	Ridge R.	1
0.0625	Image statistics	Logistic R.	1
0.833333	Cell image deep embeddings	MLP	1
0.65625	Cell image deep embeddings	Random Forest	1
0.864583	Cell image deep embeddings	Ridge R.	1
0.854167	Cell image deep embeddings	Logistic R.	1
0.46875	Tile deep embeddings	Random Forest	1
0.71875	Tile deep embeddings	Logistic R.	1
0.708333	Tile deep embeddings	Ridge R.	1
0.604167	Tile deep embeddings	MLP	1
0.864583	CellProfiler features	Logistic R.	2
0.958333	CellProfiler features	Ridge R.	2
0.708333	CellProfiler features	Random Forest	2
0.5625	CellProfiler features	MLP	2
0.177083	Image statistics	Random Forest	2
0.0104167	Image statistics	MLP	2
0.0416667	Image statistics	Ridge R.	2
0.0416667	Image statistics	Logistic R.	2
0.947917	Cell image deep embeddings	MLP	2
0.78125	Cell image deep embeddings	Random Forest	2
0.958333	Cell image deep embeddings	Ridge R.	2
0.979167	Cell image deep embeddings	Logistic R.	2
0.739583	Tile deep embeddings	Random Forest	2
0.947917	Tile deep embeddings	Logistic R.	2
0.885417	Tile deep embeddings	Ridge R.	2
0.90625	Tile deep embeddings	MLP	2
0.708333	CellProfiler features	Logistic R.	3
0.927083	CellProfiler features	Ridge R.	3
0.479167	CellProfiler features	Random Forest	3
0.322917	CellProfiler features	MLP	3
0.104167	Image statistics	Random Forest	3
0.0104167	Image statistics	MLP	3
0.03125	Image statistics	Ridge R.	3
0.0416667	Image statistics	Logistic R.	3
0.927083	Cell image deep embeddings	MLP	3
0.729167	Cell image deep embeddings	Random Forest	3
0.9375	Cell image deep embeddings	Ridge R.	3
0.9375	Cell image deep embeddings	Logistic R.	3
0.645833	Tile deep embeddings	Random Forest	3
0.895833	Tile deep embeddings	Logistic R.	3
0.9375	Tile deep embeddings	Ridge R.	3
0.875	Tile deep embeddings	MLP	3
0.739583	CellProfiler features	Logistic R.	4
0.947917	CellProfiler features	Ridge R.	4
0.520833	CellProfiler features	Random Forest	4
0.385417	CellProfiler features	MLP	4
0.166667	Image statistics	Random Forest	4
0.0208333	Image statistics	MLP	4
0.0416667	Image statistics	Ridge R.	4
0.0416667	Image statistics	Logistic R.	4
0.833333	Cell image deep embeddings	MLP	4
0.677083	Cell image deep embeddings	Random Forest	4
0.947917	Cell image deep embeddings	Ridge R.	4
0.958333	Cell image deep embeddings	Logistic R.	4
0.697917	Tile deep embeddings	Random Forest	4
0.947917	Tile deep embeddings	Logistic R.	4
0.90625	Tile deep embeddings	Ridge R.	4
0.895833	Tile deep embeddings	MLP	4
0.708333	CellProfiler features	Logistic R.	5
0.96875	CellProfiler features	Ridge R.	5
0.604167	CellProfiler features	Random Forest	5
0.416667	CellProfiler features	MLP	5
0.1875	Image statistics	Random Forest	5
0.0208333	Image statistics	MLP	5
0.0729167	Image statistics	Ridge R.	5
0.0729167	Image statistics	Logistic R.	5
0.895833	Cell image deep embeddings	MLP	5
0.739583	Cell image deep embeddings	Random Forest	5
0.916667	Cell image deep embeddings	Ridge R.	5
0.9375	Cell image deep embeddings	Logistic R.	5
0.614583	Tile deep embeddings	Random Forest	5
0.864583	Tile deep embeddings	Logistic R.	5
0.875	Tile deep embeddings	Ridge R.	5
0.770833	Tile deep embeddings	MLP	5
0.447917	CellProfiler features	Logistic R.	6
0.46875	CellProfiler features	Ridge R.	6
0.46875	CellProfiler features	Random Forest	6
0.291667	CellProfiler features	MLP	6
0.125	Image statistics	Random Forest	6
0.0208333	Image statistics	MLP	6
0.03125	Image statistics	Ridge R.	6
0.0520833	Image statistics	Logistic R.	6
0.822917	Cell image deep embeddings	MLP	6
0.625	Cell image deep embeddings	Random Forest	6
0.854167	Cell image deep embeddings	Ridge R.	6
0.947917	Cell image deep embeddings	Logistic R.	6
0.614583	Tile deep embeddings	Random Forest	6
0.8125	Tile deep embeddings	Logistic R.	6
0.708333	Tile deep embeddings	Ridge R.	6
0.8125	Tile deep embeddings	MLP	6
0.354167	CellProfiler features	Logistic R.	7
0.322917	CellProfiler features	Ridge R.	7
0.447917	CellProfiler features	Random Forest	7
0.25	CellProfiler features	MLP	7
0.104167	Image statistics	Random Forest	7
0.0104167	Image statistics	MLP	7
0.0520833	Image statistics	Ridge R.	7
0.0520833	Image statistics	Logistic R.	7
0.791667	Cell image deep embeddings	MLP	7
0.645833	Cell image deep embeddings	Random Forest	7
0.802083	Cell image deep embeddings	Ridge R.	7
0.885417	Cell image deep embeddings	Logistic R.	7
0.572917	Tile deep embeddings	Random Forest	7
0.822917	Tile deep embeddings	Logistic R.	7
0.697917	Tile deep embeddings	Ridge R.	7
0.760417	Tile deep embeddings	MLP	7

## Sheet: 3c
predicted rank	percentage of cell line predictions
1	0.91276
2	0.0507812
3	0.0104167
4	0.0143229
5	0.00260417
6	0.00260417
7	0.00130208
8	0.00130208
9	0
10	0
11	0
12	0
13	0.00130208
14	0
15	0
16	0.00130208
17	0
18	0
19	0
20	0
21	0
22	0.00130208
23	0
24	0
25	0
26	0
27	0
28	0
29	0
30	0
31	0
32	0
33	0
34	0
35	0
36	0
37	0
38	0
39	0
40	0
41	0
42	0
43	0
44	0
45	0
46	0
47	0
48	0
49	0
50	0
51	0
52	0
53	0
54	0
55	0
56	0
57	0
58	0
59	0
60	0
61	0
62	0
63	0
64	0
65	0
66	0
67	0
68	0
69	0
70	0
71	0
72	0
73	0
74	0
75	0
76	0
77	0
78	0
79	0
80	0
81	0
82	0
83	0
84	0
85	0
86	0
87	0
88	0
89	0
90	0
91	0
92	0
93	0
94	0
95	0
96	0

## Sheet: 3d
num_plates	num_sites	model_id	num_train_batches	num_train_wells	num_sites_train_batches	well_accuracy
1	1	test_batch1_plateset0_train_2-3_num_train_batches_2_holdoutbatch_1plate	2	2	2_train_batches_01_sites	0.0104167
1	1	test_batch1_plateset0_train_2-4-3_num_train_batches_3_holdoutbatch_1plate	3	3	3_train_batches_01_sites	0.0104167
1	1	test_batch1_plateset0_train_2-4_num_train_batches_2_holdoutbatch_1plate	2	2	2_train_batches_01_sites	0.0104167
1	1	test_batch1_plateset0_train_2_num_train_batches_1_holdoutbatch_1plate	1	1	1_train_batches_01_sites	0
1	1	test_batch1_plateset0_train_3_num_train_batches_1_holdoutbatch_1plate	1	1	1_train_batches_01_sites	0.0208333
1	1	test_batch1_plateset0_train_4-3_num_train_batches_2_holdoutbatch_1plate	2	2	2_train_batches_01_sites	0
1	1	test_batch1_plateset0_train_4_num_train_batches_1_holdoutbatch_1plate	1	1	1_train_batches_01_sites	0.0104167
1	1	test_batch1_plateset1_train_2-3_num_train_batches_2_holdoutbatch_1plate	2	2	2_train_batches_01_sites	0.0208333
1	1	test_batch1_plateset1_train_2-4-3_num_train_batches_3_holdoutbatch_1plate	3	3	3_train_batches_01_sites	0.03125
1	1	test_batch1_plateset1_train_2-4_num_train_batches_2_holdoutbatch_1plate	2	2	2_train_batches_01_sites	0.0416667
1	1	test_batch1_plateset1_train_2_num_train_batches_1_holdoutbatch_1plate	1	1	1_train_batches_01_sites	0.0208333
1	1	test_batch1_plateset1_train_3_num_train_batches_1_holdoutbatch_1plate	1	1	1_train_batches_01_sites	0.0208333
1	1	test_batch1_plateset1_train_4-3_num_train_batches_2_holdoutbatch_1plate	2	2	2_train_batches_01_sites	0.0416667
1	1	test_batch1_plateset1_train_4_num_train_batches_1_holdoutbatch_1plate	1	1	1_train_batches_01_sites	0.0208333
1	1	test_batch2_plateset0_train_1-3_num_train_batches_2_holdoutbatch_1plate	2	2	2_train_batches_01_sites	0.03125
1	1	test_batch2_plateset0_train_1_num_train_batches_1_holdoutbatch_1plate	1	1	1_train_batches_01_sites	0.0208333
1	1	test_batch2_plateset0_train_3_num_train_batches_1_holdoutbatch_1plate	1	1	1_train_batches_01_sites	0.0208333
1	1	test_batch2_plateset0_train_4-1-3_num_train_batches_3_holdoutbatch_1plate	3	3	3_train_batches_01_sites	0.0208333
1	1	test_batch2_plateset0_train_4-1_num_train_batches_2_holdoutbatch_1plate	2	2	2_train_batches_01_sites	0.0208333
1	1	test_batch2_plateset0_train_4-3_num_train_batches_2_holdoutbatch_1plate	2	2	2_train_batches_01_sites	0.0208333
1	1	test_batch2_plateset0_train_4_num_train_batches_1_holdoutbatch_1plate	1	1	1_train_batches_01_sites	0.0104167
1	1	test_batch2_plateset1_train_1-3_num_train_batches_2_holdoutbatch_1plate	2	2	2_train_batches_01_sites	0.0208333
1	1	test_batch2_plateset1_train_1_num_train_batches_1_holdoutbatch_1plate	1	1	1_train_batches_01_sites	0.0208333
1	1	test_batch2_plateset1_train_3_num_train_batches_1_holdoutbatch_1plate	1	1	1_train_batches_01_sites	0.0208333
1	1	test_batch2_plateset1_train_4-1-3_num_train_batches_3_holdoutbatch_1plate	3	3	3_train_batches_01_sites	0.0208333
1	1	test_batch2_plateset1_train_4-1_num_train_batches_2_holdoutbatch_1plate	2	2	2_train_batches_01_sites	0.03125
1	1	test_batch2_plateset1_train_4-3_num_train_batches_2_holdoutbatch_1plate	2	2	2_train_batches_01_sites	0.0104167
1	1	test_batch2_plateset1_train_4_num_train_batches_1_holdoutbatch_1plate	1	1	1_train_batches_01_sites	0.0208333
1	1	test_batch3_plateset0_train_1_num_train_batches_1_holdoutbatch_1plate	1	1	1_train_batches_01_sites	0.0208333
1	1	test_batch3_plateset0_train_2-1_num_train_batches_2_holdoutbatch_1plate	2	2	2_train_batches_01_sites	0.0104167
1	1	test_batch3_plateset0_train_2-4-1_num_train_batches_3_holdoutbatch_1plate	3	3	3_train_batches_01_sites	0.0208333
1	1	test_batch3_plateset0_train_2-4_num_train_batches_2_holdoutbatch_1plate	2	2	2_train_batches_01_sites	0.03125
1	1	test_batch3_plateset0_train_2_num_train_batches_1_holdoutbatch_1plate	1	1	1_train_batches_01_sites	0
1	1	test_batch3_plateset0_train_4-1_num_train_batches_2_holdoutbatch_1plate	2	2	2_train_batches_01_sites	0.0208333
1	1	test_batch3_plateset0_train_4_num_train_batches_1_holdoutbatch_1plate	1	1	1_train_batches_01_sites	0.0208333
1	1	test_batch3_plateset1_train_1_num_train_batches_1_holdoutbatch_1plate	1	1	1_train_batches_01_sites	0.03125
1	1	test_batch3_plateset1_train_2-1_num_train_batches_2_holdoutbatch_1plate	2	2	2_train_batches_01_sites	0.0208333
1	1	test_batch3_plateset1_train_2-4-1_num_train_batches_3_holdoutbatch_1plate	3	3	3_train_batches_01_sites	0.0416667
1	1	test_batch3_plateset1_train_2-4_num_train_batches_2_holdoutbatch_1plate	2	2	2_train_batches_01_sites	0.0208333
1	1	test_batch3_plateset1_train_2_num_train_batches_1_holdoutbatch_1plate	1	1	1_train_batches_01_sites	0.0208333
1	1	test_batch3_plateset1_train_4-1_num_train_batches_2_holdoutbatch_1plate	2	2	2_train_batches_01_sites	0.0416667
1	1	test_batch3_plateset1_train_4_num_train_batches_1_holdoutbatch_1plate	1	1	1_train_batches_01_sites	0.0416667
1	1	test_batch4_plateset0_train_1-3_num_train_batches_2_holdoutbatch_1plate	2	2	2_train_batches_01_sites	0.0208333
1	1	test_batch4_plateset0_train_1_num_train_batches_1_holdoutbatch_1plate	1	1	1_train_batches_01_sites	0.0104167
1	1	test_batch4_plateset0_train_2-1-3_num_train_batches_3_holdoutbatch_1plate	3	3	3_train_batches_01_sites	0.0208333
1	1	test_batch4_plateset0_train_2-1_num_train_batches_2_holdoutbatch_1plate	2	2	2_train_batches_01_sites	0.0208333
1	1	test_batch4_plateset0_train_2-3_num_train_batches_2_holdoutbatch_1plate	2	2	2_train_batches_01_sites	0.0625
1	1	test_batch4_plateset0_train_2_num_train_batches_1_holdoutbatch_1plate	1	1	1_train_batches_01_sites	0.0208333
1	1	test_batch4_plateset0_train_3_num_train_batches_1_holdoutbatch_1plate	1	1	1_train_batches_01_sites	0.0104167
1	1	test_batch4_plateset1_train_1-3_num_train_batches_2_holdoutbatch_1plate	2	2	2_train_batches_01_sites	0
1	1	test_batch4_plateset1_train_1_num_train_batches_1_holdoutbatch_1plate	1	1	1_train_batches_01_sites	0.03125
1	1	test_batch4_plateset1_train_2-1-3_num_train_batches_3_holdoutbatch_1plate	3	3	3_train_batches_01_sites	0.0208333
1	1	test_batch4_plateset1_train_2-1_num_train_batches_2_holdoutbatch_1plate	2	2	2_train_batches_01_sites	0.0208333
1	1	test_batch4_plateset1_train_2-3_num_train_batches_2_holdoutbatch_1plate	2	2	2_train_batches_01_sites	0.03125
1	1	test_batch4_plateset1_train_2_num_train_batches_1_holdoutbatch_1plate	1	1	1_train_batches_01_sites	0.0208333
1	1	test_batch4_plateset1_train_3_num_train_batches_1_holdoutbatch_1plate	1	1	1_train_batches_01_sites	0.03125
1	9	test_batch1_plateset0_train_2-3_num_train_batches_2_holdoutbatch_1plate	2	2	2_train_batches_09_sites	0.0833333
1	9	test_batch1_plateset0_train_2-4-3_num_train_batches_3_holdoutbatch_1plate	3	3	3_train_batches_09_sites	0.125
1	9	test_batch1_plateset0_train_2-4_num_train_batches_2_holdoutbatch_1plate	2	2	2_train_batches_09_sites	0.0729167
1	9	test_batch1_plateset0_train_2_num_train_batches_1_holdoutbatch_1plate	1	1	1_train_batches_09_sites	0.0625
1	9	test_batch1_plateset0_train_3_num_train_batches_1_holdoutbatch_1plate	1	1	1_train_batches_09_sites	0.03125
1	9	test_batch1_plateset0_train_4-3_num_train_batches_2_holdoutbatch_1plate	2	2	2_train_batches_09_sites	0.0625
1	9	test_batch1_plateset0_train_4_num_train_batches_1_holdoutbatch_1plate	1	1	1_train_batches_09_sites	0.0729167
1	9	test_batch1_plateset1_train_2-3_num_train_batches_2_holdoutbatch_1plate	2	2	2_train_batches_09_sites	0.125
1	9	test_batch1_plateset1_train_2-4-3_num_train_batches_3_holdoutbatch_1plate	3	3	3_train_batches_09_sites	0.114583
1	9	test_batch1_plateset1_train_2-4_num_train_batches_2_holdoutbatch_1plate	2	2	2_train_batches_09_sites	0.0729167
1	9	test_batch1_plateset1_train_2_num_train_batches_1_holdoutbatch_1plate	1	1	1_train_batches_09_sites	0.0520833
1	9	test_batch1_plateset1_train_3_num_train_batches_1_holdoutbatch_1plate	1	1	1_train_batches_09_sites	0.03125
1	9	test_batch1_plateset1_train_4-3_num_train_batches_2_holdoutbatch_1plate	2	2	2_train_batches_09_sites	0.0416667
1	9	test_batch1_plateset1_train_4_num_train_batches_1_holdoutbatch_1plate	1	1	1_train_batches_09_sites	0.03125
1	9	test_batch2_plateset0_train_1-3_num_train_batches_2_holdoutbatch_1plate	2	2	2_train_batches_09_sites	0.135417
1	9	test_batch2_plateset0_train_1_num_train_batches_1_holdoutbatch_1plate	1	1	1_train_batches_09_sites	0.0625
1	9	test_batch2_plateset0_train_3_num_train_batches_1_holdoutbatch_1plate	1	1	1_train_batches_09_sites	0.0729167
1	9	test_batch2_plateset0_train_4-1-3_num_train_batches_3_holdoutbatch_1plate	3	3	3_train_batches_09_sites	0.197917
1	9	test_batch2_plateset0_train_4-1_num_train_batches_2_holdoutbatch_1plate	2	2	2_train_batches_09_sites	0.125
1	9	test_batch2_plateset0_train_4-3_num_train_batches_2_holdoutbatch_1plate	2	2	2_train_batches_09_sites	0.145833
1	9	test_batch2_plateset0_train_4_num_train_batches_1_holdoutbatch_1plate	1	1	1_train_batches_09_sites	0.0520833
1	9	test_batch2_plateset1_train_1-3_num_train_batches_2_holdoutbatch_1plate	2	2	2_train_batches_09_sites	0.0729167
1	9	test_batch2_plateset1_train_1_num_train_batches_1_holdoutbatch_1plate	1	1	1_train_batches_09_sites	0.0520833
1	9	test_batch2_plateset1_train_3_num_train_batches_1_holdoutbatch_1plate	1	1	1_train_batches_09_sites	0.0833333
1	9	test_batch2_plateset1_train_4-1-3_num_train_batches_3_holdoutbatch_1plate	3	3	3_train_batches_09_sites	0.104167
1	9	test_batch2_plateset1_train_4-1_num_train_batches_2_holdoutbatch_1plate	2	2	2_train_batches_09_sites	0.104167
1	9	test_batch2_plateset1_train_4-3_num_train_batches_2_holdoutbatch_1plate	2	2	2_train_batches_09_sites	0.114583
1	9	test_batch2_plateset1_train_4_num_train_batches_1_holdoutbatch_1plate	1	1	1_train_batches_09_sites	0.0416667
1	9	test_batch3_plateset0_train_1_num_train_batches_1_holdoutbatch_1plate	1	1	1_train_batches_09_sites	0.0416667
1	9	test_batch3_plateset0_train_2-1_num_train_batches_2_holdoutbatch_1plate	2	2	2_train_batches_09_sites	0.135417
1	9	test_batch3_plateset0_train_2-4-1_num_train_batches_3_holdoutbatch_1plate	3	3	3_train_batches_09_sites	0.145833
1	9	test_batch3_plateset0_train_2-4_num_train_batches_2_holdoutbatch_1plate	2	2	2_train_batches_09_sites	0.104167
1	9	test_batch3_plateset0_train_2_num_train_batches_1_holdoutbatch_1plate	1	1	1_train_batches_09_sites	0.0729167
1	9	test_batch3_plateset0_train_4-1_num_train_batches_2_holdoutbatch_1plate	2	2	2_train_batches_09_sites	0.0833333
1	9	test_batch3_plateset0_train_4_num_train_batches_1_holdoutbatch_1plate	1	1	1_train_batches_09_sites	0.0104167
1	9	test_batch3_plateset1_train_1_num_train_batches_1_holdoutbatch_1plate	1	1	1_train_batches_09_sites	0.0520833
1	9	test_batch3_plateset1_train_2-1_num_train_batches_2_holdoutbatch_1plate	2	2	2_train_batches_09_sites	0.135417
1	9	test_batch3_plateset1_train_2-4-1_num_train_batches_3_holdoutbatch_1plate	3	3	3_train_batches_09_sites	0.177083
1	9	test_batch3_plateset1_train_2-4_num_train_batches_2_holdoutbatch_1plate	2	2	2_train_batches_09_sites	0.125
1	9	test_batch3_plateset1_train_2_num_train_batches_1_holdoutbatch_1plate	1	1	1_train_batches_09_sites	0.104167
1	9	test_batch3_plateset1_train_4-1_num_train_batches_2_holdoutbatch_1plate	2	2	2_train_batches_09_sites	0.0833333
1	9	test_batch3_plateset1_train_4_num_train_batches_1_holdoutbatch_1plate	1	1	1_train_batches_09_sites	0.0520833
1	9	test_batch4_plateset0_train_1-3_num_train_batches_2_holdoutbatch_1plate	2	2	2_train_batches_09_sites	0.0833333
1	9	test_batch4_plateset0_train_1_num_train_batches_1_holdoutbatch_1plate	1	1	1_train_batches_09_sites	0.0104167
1	9	test_batch4_plateset0_train_2-1-3_num_train_batches_3_holdoutbatch_1plate	3	3	3_train_batches_09_sites	0.09375
1	9	test_batch4_plateset0_train_2-1_num_train_batches_2_holdoutbatch_1plate	2	2	2_train_batches_09_sites	0.0625
1	9	test_batch4_plateset0_train_2-3_num_train_batches_2_holdoutbatch_1plate	2	2	2_train_batches_09_sites	0.0833333
1	9	test_batch4_plateset0_train_2_num_train_batches_1_holdoutbatch_1plate	1	1	1_train_batches_09_sites	0.0520833
1	9	test_batch4_plateset0_train_3_num_train_batches_1_holdoutbatch_1plate	1	1	1_train_batches_09_sites	0.0625
1	9	test_batch4_plateset1_train_1-3_num_train_batches_2_holdoutbatch_1plate	2	2	2_train_batches_09_sites	0.0416667
1	9	test_batch4_plateset1_train_1_num_train_batches_1_holdoutbatch_1plate	1	1	1_train_batches_09_sites	0.0416667
1	9	test_batch4_plateset1_train_2-1-3_num_train_batches_3_holdoutbatch_1plate	3	3	3_train_batches_09_sites	0.145833
1	9	test_batch4_plateset1_train_2-1_num_train_batches_2_holdoutbatch_1plate	2	2	2_train_batches_09_sites	0.0520833
1	9	test_batch4_plateset1_train_2-3_num_train_batches_2_holdoutbatch_1plate	2	2	2_train_batches_09_sites	0.0520833
1	9	test_batch4_plateset1_train_2_num_train_batches_1_holdoutbatch_1plate	1	1	1_train_batches_09_sites	0.0416667
1	9	test_batch4_plateset1_train_3_num_train_batches_1_holdoutbatch_1plate	1	1	1_train_batches_09_sites	0.0104167
1	32	test_batch1_plateset0_train_2-3_num_train_batches_2_holdoutbatch_1plate	2	2	2_train_batches_32_sites	0.145833
1	32	test_batch1_plateset0_train_2-4-3_num_train_batches_3_holdoutbatch_1plate	3	3	3_train_batches_32_sites	0.21875
1	32	test_batch1_plateset0_train_2-4_num_train_batches_2_holdoutbatch_1plate	2	2	2_train_batches_32_sites	0.125
1	32	test_batch1_plateset0_train_2_num_train_batches_1_holdoutbatch_1plate	1	1	1_train_batches_32_sites	0.0833333
1	32	test_batch1_plateset0_train_3_num_train_batches_1_holdoutbatch_1plate	1	1	1_train_batches_32_sites	0.104167
1	32	test_batch1_plateset0_train_4-3_num_train_batches_2_holdoutbatch_1plate	2	2	2_train_batches_32_sites	0.09375
1	32	test_batch1_plateset0_train_4_num_train_batches_1_holdoutbatch_1plate	1	1	1_train_batches_32_sites	0.0520833
1	32	test_batch1_plateset1_train_2-3_num_train_batches_2_holdoutbatch_1plate	2	2	2_train_batches_32_sites	0.177083
1	32	test_batch1_plateset1_train_2-4-3_num_train_batches_3_holdoutbatch_1plate	3	3	3_train_batches_32_sites	0.28125
1	32	test_batch1_plateset1_train_2-4_num_train_batches_2_holdoutbatch_1plate	2	2	2_train_batches_32_sites	0.208333
1	32	test_batch1_plateset1_train_2_num_train_batches_1_holdoutbatch_1plate	1	1	1_train_batches_32_sites	0.0833333
1	32	test_batch1_plateset1_train_3_num_train_batches_1_holdoutbatch_1plate	1	1	1_train_batches_32_sites	0.104167
1	32	test_batch1_plateset1_train_4-3_num_train_batches_2_holdoutbatch_1plate	2	2	2_train_batches_32_sites	0.1875
1	32	test_batch1_plateset1_train_4_num_train_batches_1_holdoutbatch_1plate	1	1	1_train_batches_32_sites	0.0520833
1	32	test_batch2_plateset0_train_1-3_num_train_batches_2_holdoutbatch_1plate	2	2	2_train_batches_32_sites	0.1875
1	32	test_batch2_plateset0_train_1_num_train_batches_1_holdoutbatch_1plate	1	1	1_train_batches_32_sites	0.104167
1	32	test_batch2_plateset0_train_3_num_train_batches_1_holdoutbatch_1plate	1	1	1_train_batches_32_sites	0.0729167
1	32	test_batch2_plateset0_train_4-1-3_num_train_batches_3_holdoutbatch_1plate	3	3	3_train_batches_32_sites	0.291667
1	32	test_batch2_plateset0_train_4-1_num_train_batches_2_holdoutbatch_1plate	2	2	2_train_batches_32_sites	0.135417
1	32	test_batch2_plateset0_train_4-3_num_train_batches_2_holdoutbatch_1plate	2	2	2_train_batches_32_sites	0.15625
1	32	test_batch2_plateset0_train_4_num_train_batches_1_holdoutbatch_1plate	1	1	1_train_batches_32_sites	0.0416667
1	32	test_batch2_plateset1_train_1-3_num_train_batches_2_holdoutbatch_1plate	2	2	2_train_batches_32_sites	0.1875
1	32	test_batch2_plateset1_train_1_num_train_batches_1_holdoutbatch_1plate	1	1	1_train_batches_32_sites	0.0729167
1	32	test_batch2_plateset1_train_3_num_train_batches_1_holdoutbatch_1plate	1	1	1_train_batches_32_sites	0.0729167
1	32	test_batch2_plateset1_train_4-1-3_num_train_batches_3_holdoutbatch_1plate	3	3	3_train_batches_32_sites	0.291667
1	32	test_batch2_plateset1_train_4-1_num_train_batches_2_holdoutbatch_1plate	2	2	2_train_batches_32_sites	0.197917
1	32	test_batch2_plateset1_train_4-3_num_train_batches_2_holdoutbatch_1plate	2	2	2_train_batches_32_sites	0.197917
1	32	test_batch2_plateset1_train_4_num_train_batches_1_holdoutbatch_1plate	1	1	1_train_batches_32_sites	0.09375
1	32	test_batch3_plateset0_train_1_num_train_batches_1_holdoutbatch_1plate	1	1	1_train_batches_32_sites	0.09375
1	32	test_batch3_plateset0_train_2-1_num_train_batches_2_holdoutbatch_1plate	2	2	2_train_batches_32_sites	0.208333
1	32	test_batch3_plateset0_train_2-4-1_num_train_batches_3_holdoutbatch_1plate	3	3	3_train_batches_32_sites	0.270833
1	32	test_batch3_plateset0_train_2-4_num_train_batches_2_holdoutbatch_1plate	2	2	2_train_batches_32_sites	0.197917
1	32	test_batch3_plateset0_train_2_num_train_batches_1_holdoutbatch_1plate	1	1	1_train_batches_32_sites	0.0833333
1	32	test_batch3_plateset0_train_4-1_num_train_batches_2_holdoutbatch_1plate	2	2	2_train_batches_32_sites	0.135417
1	32	test_batch3_plateset0_train_4_num_train_batches_1_holdoutbatch_1plate	1	1	1_train_batches_32_sites	0.0416667
1	32	test_batch3_plateset1_train_1_num_train_batches_1_holdoutbatch_1plate	1	1	1_train_batches_32_sites	0.0208333
1	32	test_batch3_plateset1_train_2-1_num_train_batches_2_holdoutbatch_1plate	2	2	2_train_batches_32_sites	0.135417
1	32	test_batch3_plateset1_train_2-4-1_num_train_batches_3_holdoutbatch_1plate	3	3	3_train_batches_32_sites	0.208333
1	32	test_batch3_plateset1_train_2-4_num_train_batches_2_holdoutbatch_1plate	2	2	2_train_batches_32_sites	0.1875
1	32	test_batch3_plateset1_train_2_num_train_batches_1_holdoutbatch_1plate	1	1	1_train_batches_32_sites	0.09375
1	32	test_batch3_plateset1_train_4-1_num_train_batches_2_holdoutbatch_1plate	2	2	2_train_batches_32_sites	0.135417
1	32	test_batch3_plateset1_train_4_num_train_batches_1_holdoutbatch_1plate	1	1	1_train_batches_32_sites	0.145833
1	32	test_batch4_plateset0_train_1-3_num_train_batches_2_holdoutbatch_1plate	2	2	2_train_batches_32_sites	0.208333
1	32	test_batch4_plateset0_train_1_num_train_batches_1_holdoutbatch_1plate	1	1	1_train_batches_32_sites	0.0729167
1	32	test_batch4_plateset0_train_2-1-3_num_train_batches_3_holdoutbatch_1plate	3	3	3_train_batches_32_sites	0.239583
1	32	test_batch4_plateset0_train_2-1_num_train_batches_2_holdoutbatch_1plate	2	2	2_train_batches_32_sites	0.145833
1	32	test_batch4_plateset0_train_2-3_num_train_batches_2_holdoutbatch_1plate	2	2	2_train_batches_32_sites	0.177083
1	32	test_batch4_plateset0_train_2_num_train_batches_1_holdoutbatch_1plate	1	1	1_train_batches_32_sites	0.0625
1	32	test_batch4_plateset0_train_3_num_train_batches_1_holdoutbatch_1plate	1	1	1_train_batches_32_sites	0.104167
1	32	test_batch4_plateset1_train_1-3_num_train_batches_2_holdoutbatch_1plate	2	2	2_train_batches_32_sites	0.114583
1	32	test_batch4_plateset1_train_1_num_train_batches_1_holdoutbatch_1plate	1	1	1_train_batches_32_sites	0.0416667
1	32	test_batch4_plateset1_train_2-1-3_num_train_batches_3_holdoutbatch_1plate	3	3	3_train_batches_32_sites	0.208333
1	32	test_batch4_plateset1_train_2-1_num_train_batches_2_holdoutbatch_1plate	2	2	2_train_batches_32_sites	0.114583
1	32	test_batch4_plateset1_train_2-3_num_train_batches_2_holdoutbatch_1plate	2	2	2_train_batches_32_sites	0.135417
1	32	test_batch4_plateset1_train_2_num_train_batches_1_holdoutbatch_1plate	1	1	1_train_batches_32_sites	0.0416667
1	32	test_batch4_plateset1_train_3_num_train_batches_1_holdoutbatch_1plate	1	1	1_train_batches_32_sites	0.0729167
1	76	test_batch1_plateset0_train_2-3_num_train_batches_2_holdoutbatch_1plate	2	2	2_train_batches_76_sites	0.15625
1	76	test_batch1_plateset0_train_2-4-3_num_train_batches_3_holdoutbatch_1plate	3	3	3_train_batches_76_sites	0.208333
1	76	test_batch1_plateset0_train_2-4_num_train_batches_2_holdoutbatch_1plate	2	2	2_train_batches_76_sites	0.166667
1	76	test_batch1_plateset0_train_2_num_train_batches_1_holdoutbatch_1plate	1	1	1_train_batches_76_sites	0.09375
1	76	test_batch1_plateset0_train_3_num_train_batches_1_holdoutbatch_1plate	1	1	1_train_batches_76_sites	0.0520833
1	76	test_batch1_plateset0_train_4-3_num_train_batches_2_holdoutbatch_1plate	2	2	2_train_batches_76_sites	0.114583
1	76	test_batch1_plateset0_train_4_num_train_batches_1_holdoutbatch_1plate	1	1	1_train_batches_76_sites	0.0729167
1	76	test_batch1_plateset1_train_2-3_num_train_batches_2_holdoutbatch_1plate	2	2	2_train_batches_76_sites	0.197917
1	76	test_batch1_plateset1_train_2-4-3_num_train_batches_3_holdoutbatch_1plate	3	3	3_train_batches_76_sites	0.354167
1	76	test_batch1_plateset1_train_2-4_num_train_batches_2_holdoutbatch_1plate	2	2	2_train_batches_76_sites	0.229167
1	76	test_batch1_plateset1_train_2_num_train_batches_1_holdoutbatch_1plate	1	1	1_train_batches_76_sites	0.104167
1	76	test_batch1_plateset1_train_3_num_train_batches_1_holdoutbatch_1plate	1	1	1_train_batches_76_sites	0.0833333
1	76	test_batch1_plateset1_train_4-3_num_train_batches_2_holdoutbatch_1plate	2	2	2_train_batches_76_sites	0.197917
1	76	test_batch1_plateset1_train_4_num_train_batches_1_holdoutbatch_1plate	1	1	1_train_batches_76_sites	0.0833333
1	76	test_batch2_plateset0_train_1-3_num_train_batches_2_holdoutbatch_1plate	2	2	2_train_batches_76_sites	0.28125
1	76	test_batch2_plateset0_train_1_num_train_batches_1_holdoutbatch_1plate	1	1	1_train_batches_76_sites	0.09375
1	76	test_batch2_plateset0_train_3_num_train_batches_1_holdoutbatch_1plate	1	1	1_train_batches_76_sites	0.114583
1	76	test_batch2_plateset0_train_4-1-3_num_train_batches_3_holdoutbatch_1plate	3	3	3_train_batches_76_sites	0.354167
1	76	test_batch2_plateset0_train_4-1_num_train_batches_2_holdoutbatch_1plate	2	2	2_train_batches_76_sites	0.21875
1	76	test_batch2_plateset0_train_4-3_num_train_batches_2_holdoutbatch_1plate	2	2	2_train_batches_76_sites	0.239583
1	76	test_batch2_plateset0_train_4_num_train_batches_1_holdoutbatch_1plate	1	1	1_train_batches_76_sites	0.0729167
1	76	test_batch2_plateset1_train_1-3_num_train_batches_2_holdoutbatch_1plate	2	2	2_train_batches_76_sites	0.25
1	76	test_batch2_plateset1_train_1_num_train_batches_1_holdoutbatch_1plate	1	1	1_train_batches_76_sites	0.114583
1	76	test_batch2_plateset1_train_3_num_train_batches_1_holdoutbatch_1plate	1	1	1_train_batches_76_sites	0.135417
1	76	test_batch2_plateset1_train_4-1-3_num_train_batches_3_holdoutbatch_1plate	3	3	3_train_batches_76_sites	0.364583
1	76	test_batch2_plateset1_train_4-1_num_train_batches_2_holdoutbatch_1plate	2	2	2_train_batches_76_sites	0.270833
1	76	test_batch2_plateset1_train_4-3_num_train_batches_2_holdoutbatch_1plate	2	2	2_train_batches_76_sites	0.291667
1	76	test_batch2_plateset1_train_4_num_train_batches_1_holdoutbatch_1plate	1	1	1_train_batches_76_sites	0.0833333
1	76	test_batch3_plateset0_train_1_num_train_batches_1_holdoutbatch_1plate	1	1	1_train_batches_76_sites	0.0625
1	76	test_batch3_plateset0_train_2-1_num_train_batches_2_holdoutbatch_1plate	2	2	2_train_batches_76_sites	0.28125
1	76	test_batch3_plateset0_train_2-4-1_num_train_batches_3_holdoutbatch_1plate	3	3	3_train_batches_76_sites	0.395833
1	76	test_batch3_plateset0_train_2-4_num_train_batches_2_holdoutbatch_1plate	2	2	2_train_batches_76_sites	0.239583
1	76	test_batch3_plateset0_train_2_num_train_batches_1_holdoutbatch_1plate	1	1	1_train_batches_76_sites	0.15625
1	76	test_batch3_plateset0_train_4-1_num_train_batches_2_holdoutbatch_1plate	2	2	2_train_batches_76_sites	0.28125
1	76	test_batch3_plateset0_train_4_num_train_batches_1_holdoutbatch_1plate	1	1	1_train_batches_76_sites	0.09375
1	76	test_batch3_plateset1_train_1_num_train_batches_1_holdoutbatch_1plate	1	1	1_train_batches_76_sites	0.0416667
1	76	test_batch3_plateset1_train_2-1_num_train_batches_2_holdoutbatch_1plate	2	2	2_train_batches_76_sites	0.208333
1	76	test_batch3_plateset1_train_2-4-1_num_train_batches_3_holdoutbatch_1plate	3	3	3_train_batches_76_sites	0.3125
1	76	test_batch3_plateset1_train_2-4_num_train_batches_2_holdoutbatch_1plate	2	2	2_train_batches_76_sites	0.25
1	76	test_batch3_plateset1_train_2_num_train_batches_1_holdoutbatch_1plate	1	1	1_train_batches_76_sites	0.145833
1	76	test_batch3_plateset1_train_4-1_num_train_batches_2_holdoutbatch_1plate	2	2	2_train_batches_76_sites	0.208333
1	76	test_batch3_plateset1_train_4_num_train_batches_1_holdoutbatch_1plate	1	1	1_train_batches_76_sites	0.166667
1	76	test_batch4_plateset0_train_1-3_num_train_batches_2_holdoutbatch_1plate	2	2	2_train_batches_76_sites	0.260417
1	76	test_batch4_plateset0_train_1_num_train_batches_1_holdoutbatch_1plate	1	1	1_train_batches_76_sites	0.0520833
1	76	test_batch4_plateset0_train_2-1-3_num_train_batches_3_holdoutbatch_1plate	3	3	3_train_batches_76_sites	0.333333
1	76	test_batch4_plateset0_train_2-1_num_train_batches_2_holdoutbatch_1plate	2	2	2_train_batches_76_sites	0.1875
1	76	test_batch4_plateset0_train_2-3_num_train_batches_2_holdoutbatch_1plate	2	2	2_train_batches_76_sites	0.270833
1	76	test_batch4_plateset0_train_2_num_train_batches_1_holdoutbatch_1plate	1	1	1_train_batches_76_sites	0.0833333
1	76	test_batch4_plateset0_train_3_num_train_batches_1_holdoutbatch_1plate	1	1	1_train_batches_76_sites	0.09375
1	76	test_batch4_plateset1_train_1-3_num_train_batches_2_holdoutbatch_1plate	2	2	2_train_batches_76_sites	0.197917
1	76	test_batch4_plateset1_train_1_num_train_batches_1_holdoutbatch_1plate	1	1	1_train_batches_76_sites	0.0729167
1	76	test_batch4_plateset1_train_2-1-3_num_train_batches_3_holdoutbatch_1plate	3	3	3_train_batches_76_sites	0.270833
1	76	test_batch4_plateset1_train_2-1_num_train_batches_2_holdoutbatch_1plate	2	2	2_train_batches_76_sites	0.166667
1	76	test_batch4_plateset1_train_2-3_num_train_batches_2_holdoutbatch_1plate	2	2	2_train_batches_76_sites	0.197917
1	76	test_batch4_plateset1_train_2_num_train_batches_1_holdoutbatch_1plate	1	1	1_train_batches_76_sites	0.0520833
1	76	test_batch4_plateset1_train_3_num_train_batches_1_holdoutbatch_1plate	1	1	1_train_batches_76_sites	0.0833333
2	1	test_batch1_plateset0_train_2-3_num_train_batches_2_holdoutbatch_2plate	2	4	2_train_batches_01_sites	0.03125
2	1	test_batch1_plateset0_train_2-4-3_num_train_batches_3_holdoutbatch_2plate	3	6	3_train_batches_01_sites	0.046875
2	1	test_batch1_plateset0_train_2-4_num_train_batches_2_holdoutbatch_2plate	2	4	2_train_batches_01_sites	0.0208333
2	1	test_batch1_plateset0_train_2_num_train_batches_1_holdoutbatch_2plate	1	2	1_train_batches_01_sites	0.0260417
2	1	test_batch1_plateset0_train_3_num_train_batches_1_holdoutbatch_2plate	1	2	1_train_batches_01_sites	0.00520833
2	1	test_batch1_plateset0_train_4-3_num_train_batches_2_holdoutbatch_2plate	2	4	2_train_batches_01_sites	0.015625
2	1	test_batch1_plateset0_train_4_num_train_batches_1_holdoutbatch_2plate	1	2	1_train_batches_01_sites	0.0260417
2	1	test_batch1_plateset1_train_2-3_num_train_batches_2_holdoutbatch_2plate	2	4	2_train_batches_01_sites	0.0416667
2	1	test_batch1_plateset1_train_2-4-3_num_train_batches_3_holdoutbatch_2plate	3	6	3_train_batches_01_sites	0.0572917
2	1	test_batch1_plateset1_train_2-4_num_train_batches_2_holdoutbatch_2plate	2	4	2_train_batches_01_sites	0.015625
2	1	test_batch1_plateset1_train_2_num_train_batches_1_holdoutbatch_2plate	1	2	1_train_batches_01_sites	0.015625
2	1	test_batch1_plateset1_train_3_num_train_batches_1_holdoutbatch_2plate	1	2	1_train_batches_01_sites	0.046875
2	1	test_batch1_plateset1_train_4-3_num_train_batches_2_holdoutbatch_2plate	2	4	2_train_batches_01_sites	0.046875
2	1	test_batch1_plateset1_train_4_num_train_batches_1_holdoutbatch_2plate	1	2	1_train_batches_01_sites	0.0104167
2	1	test_batch2_plateset0_train_1-3_num_train_batches_2_holdoutbatch_2plate	2	4	2_train_batches_01_sites	0.0364583
2	1	test_batch2_plateset0_train_1_num_train_batches_1_holdoutbatch_2plate	1	2	1_train_batches_01_sites	0.0260417
2	1	test_batch2_plateset0_train_3_num_train_batches_1_holdoutbatch_2plate	1	2	1_train_batches_01_sites	0.0260417
2	1	test_batch2_plateset0_train_4-1-3_num_train_batches_3_holdoutbatch_2plate	3	6	3_train_batches_01_sites	0.09375
2	1	test_batch2_plateset0_train_4-1_num_train_batches_2_holdoutbatch_2plate	2	4	2_train_batches_01_sites	0.0416667
2	1	test_batch2_plateset0_train_4-3_num_train_batches_2_holdoutbatch_2plate	2	4	2_train_batches_01_sites	0.0625
2	1	test_batch2_plateset0_train_4_num_train_batches_1_holdoutbatch_2plate	1	2	1_train_batches_01_sites	0.03125
2	1	test_batch2_plateset1_train_1-3_num_train_batches_2_holdoutbatch_2plate	2	4	2_train_batches_01_sites	0.00520833
2	1	test_batch2_plateset1_train_1_num_train_batches_1_holdoutbatch_2plate	1	2	1_train_batches_01_sites	0.015625
2	1	test_batch2_plateset1_train_3_num_train_batches_1_holdoutbatch_2plate	1	2	1_train_batches_01_sites	0.0208333
2	1	test_batch2_plateset1_train_4-1-3_num_train_batches_3_holdoutbatch_2plate	3	6	3_train_batches_01_sites	0.0572917
2	1	test_batch2_plateset1_train_4-1_num_train_batches_2_holdoutbatch_2plate	2	4	2_train_batches_01_sites	0.0677083
2	1	test_batch2_plateset1_train_4-3_num_train_batches_2_holdoutbatch_2plate	2	4	2_train_batches_01_sites	0.0416667
2	1	test_batch2_plateset1_train_4_num_train_batches_1_holdoutbatch_2plate	1	2	1_train_batches_01_sites	0.0416667
2	1	test_batch3_plateset0_train_1_num_train_batches_1_holdoutbatch_2plate	1	2	1_train_batches_01_sites	0.046875
2	1	test_batch3_plateset0_train_2-1_num_train_batches_2_holdoutbatch_2plate	2	4	2_train_batches_01_sites	0.046875
2	1	test_batch3_plateset0_train_2-4-1_num_train_batches_3_holdoutbatch_2plate	3	6	3_train_batches_01_sites	0.0572917
2	1	test_batch3_plateset0_train_2-4_num_train_batches_2_holdoutbatch_2plate	2	4	2_train_batches_01_sites	0.0364583
2	1	test_batch3_plateset0_train_2_num_train_batches_1_holdoutbatch_2plate	1	2	1_train_batches_01_sites	0.03125
2	1	test_batch3_plateset0_train_4-1_num_train_batches_2_holdoutbatch_2plate	2	4	2_train_batches_01_sites	0.0572917
2	1	test_batch3_plateset0_train_4_num_train_batches_1_holdoutbatch_2plate	1	2	1_train_batches_01_sites	0.0104167
2	1	test_batch3_plateset1_train_1_num_train_batches_1_holdoutbatch_2plate	1	2	1_train_batches_01_sites	0.00520833
2	1	test_batch3_plateset1_train_2-1_num_train_batches_2_holdoutbatch_2plate	2	4	2_train_batches_01_sites	0.0364583
2	1	test_batch3_plateset1_train_2-4-1_num_train_batches_3_holdoutbatch_2plate	3	6	3_train_batches_01_sites	0.0572917
2	1	test_batch3_plateset1_train_2-4_num_train_batches_2_holdoutbatch_2plate	2	4	2_train_batches_01_sites	0.0364583
2	1	test_batch3_plateset1_train_2_num_train_batches_1_holdoutbatch_2plate	1	2	1_train_batches_01_sites	0.0260417
2	1	test_batch3_plateset1_train_4-1_num_train_batches_2_holdoutbatch_2plate	2	4	2_train_batches_01_sites	0.0260417
2	1	test_batch3_plateset1_train_4_num_train_batches_1_holdoutbatch_2plate	1	2	1_train_batches_01_sites	0.0260417
2	1	test_batch4_plateset0_train_1-3_num_train_batches_2_holdoutbatch_2plate	2	4	2_train_batches_01_sites	0.0416667
2	1	test_batch4_plateset0_train_1_num_train_batches_1_holdoutbatch_2plate	1	2	1_train_batches_01_sites	0.0104167
2	1	test_batch4_plateset0_train_2-1-3_num_train_batches_3_holdoutbatch_2plate	3	6	3_train_batches_01_sites	0.0416667
2	1	test_batch4_plateset0_train_2-1_num_train_batches_2_holdoutbatch_2plate	2	4	2_train_batches_01_sites	0.0208333
2	1	test_batch4_plateset0_train_2-3_num_train_batches_2_holdoutbatch_2plate	2	4	2_train_batches_01_sites	0.0520833
2	1	test_batch4_plateset0_train_2_num_train_batches_1_holdoutbatch_2plate	1	2	1_train_batches_01_sites	0.0260417
2	1	test_batch4_plateset0_train_3_num_train_batches_1_holdoutbatch_2plate	1	2	1_train_batches_01_sites	0.0260417
2	1	test_batch4_plateset1_train_1-3_num_train_batches_2_holdoutbatch_2plate	2	4	2_train_batches_01_sites	0.0260417
2	1	test_batch4_plateset1_train_1_num_train_batches_1_holdoutbatch_2plate	1	2	1_train_batches_01_sites	0.0104167
2	1	test_batch4_plateset1_train_2-1-3_num_train_batches_3_holdoutbatch_2plate	3	6	3_train_batches_01_sites	0.0572917
2	1	test_batch4_plateset1_train_2-1_num_train_batches_2_holdoutbatch_2plate	2	4	2_train_batches_01_sites	0.0520833
2	1	test_batch4_plateset1_train_2-3_num_train_batches_2_holdoutbatch_2plate	2	4	2_train_batches_01_sites	0.0416667
2	1	test_batch4_plateset1_train_2_num_train_batches_1_holdoutbatch_2plate	1	2	1_train_batches_01_sites	0.03125
2	1	test_batch4_plateset1_train_3_num_train_batches_1_holdoutbatch_2plate	1	2	1_train_batches_01_sites	0.015625
2	9	test_batch1_plateset0_train_2-3_num_train_batches_2_holdoutbatch_2plate	2	4	2_train_batches_09_sites	0.130208
2	9	test_batch1_plateset0_train_2-4-3_num_train_batches_3_holdoutbatch_2plate	3	6	3_train_batches_09_sites	0.1875
2	9	test_batch1_plateset0_train_2-4_num_train_batches_2_holdoutbatch_2plate	2	4	2_train_batches_09_sites	0.130208
2	9	test_batch1_plateset0_train_2_num_train_batches_1_holdoutbatch_2plate	1	2	1_train_batches_09_sites	0.0729167
2	9	test_batch1_plateset0_train_3_num_train_batches_1_holdoutbatch_2plate	1	2	1_train_batches_09_sites	0.0520833
2	9	test_batch1_plateset0_train_4-3_num_train_batches_2_holdoutbatch_2plate	2	4	2_train_batches_09_sites	0.09375
2	9	test_batch1_plateset0_train_4_num_train_batches_1_holdoutbatch_2plate	1	2	1_train_batches_09_sites	0.0520833
2	9	test_batch1_plateset1_train_2-3_num_train_batches_2_holdoutbatch_2plate	2	4	2_train_batches_09_sites	0.182292
2	9	test_batch1_plateset1_train_2-4-3_num_train_batches_3_holdoutbatch_2plate	3	6	3_train_batches_09_sites	0.21875
2	9	test_batch1_plateset1_train_2-4_num_train_batches_2_holdoutbatch_2plate	2	4	2_train_batches_09_sites	0.161458
2	9	test_batch1_plateset1_train_2_num_train_batches_1_holdoutbatch_2plate	1	2	1_train_batches_09_sites	0.078125
2	9	test_batch1_plateset1_train_3_num_train_batches_1_holdoutbatch_2plate	1	2	1_train_batches_09_sites	0.109375
2	9	test_batch1_plateset1_train_4-3_num_train_batches_2_holdoutbatch_2plate	2	4	2_train_batches_09_sites	0.145833
2	9	test_batch1_plateset1_train_4_num_train_batches_1_holdoutbatch_2plate	1	2	1_train_batches_09_sites	0.0885417
2	9	test_batch2_plateset0_train_1-3_num_train_batches_2_holdoutbatch_2plate	2	4	2_train_batches_09_sites	0.270833
2	9	test_batch2_plateset0_train_1_num_train_batches_1_holdoutbatch_2plate	1	2	1_train_batches_09_sites	0.104167
2	9	test_batch2_plateset0_train_3_num_train_batches_1_holdoutbatch_2plate	1	2	1_train_batches_09_sites	0.0885417
2	9	test_batch2_plateset0_train_4-1-3_num_train_batches_3_holdoutbatch_2plate	3	6	3_train_batches_09_sites	0.270833
2	9	test_batch2_plateset0_train_4-1_num_train_batches_2_holdoutbatch_2plate	2	4	2_train_batches_09_sites	0.192708
2	9	test_batch2_plateset0_train_4-3_num_train_batches_2_holdoutbatch_2plate	2	4	2_train_batches_09_sites	0.223958
2	9	test_batch2_plateset0_train_4_num_train_batches_1_holdoutbatch_2plate	1	2	1_train_batches_09_sites	0.0833333
2	9	test_batch2_plateset1_train_1-3_num_train_batches_2_holdoutbatch_2plate	2	4	2_train_batches_09_sites	0.192708
2	9	test_batch2_plateset1_train_1_num_train_batches_1_holdoutbatch_2plate	1	2	1_train_batches_09_sites	0.0885417
2	9	test_batch2_plateset1_train_3_num_train_batches_1_holdoutbatch_2plate	1	2	1_train_batches_09_sites	0.145833
2	9	test_batch2_plateset1_train_4-1-3_num_train_batches_3_holdoutbatch_2plate	3	6	3_train_batches_09_sites	0.234375
2	9	test_batch2_plateset1_train_4-1_num_train_batches_2_holdoutbatch_2plate	2	4	2_train_batches_09_sites	0.177083
2	9	test_batch2_plateset1_train_4-3_num_train_batches_2_holdoutbatch_2plate	2	4	2_train_batches_09_sites	0.192708
2	9	test_batch2_plateset1_train_4_num_train_batches_1_holdoutbatch_2plate	1	2	1_train_batches_09_sites	0.0885417
2	9	test_batch3_plateset0_train_1_num_train_batches_1_holdoutbatch_2plate	1	2	1_train_batches_09_sites	0.0833333
2	9	test_batch3_plateset0_train_2-1_num_train_batches_2_holdoutbatch_2plate	2	4	2_train_batches_09_sites	0.213542
2	9	test_batch3_plateset0_train_2-4-1_num_train_batches_3_holdoutbatch_2plate	3	6	3_train_batches_09_sites	0.276042
2	9	test_batch3_plateset0_train_2-4_num_train_batches_2_holdoutbatch_2plate	2	4	2_train_batches_09_sites	0.192708
2	9	test_batch3_plateset0_train_2_num_train_batches_1_holdoutbatch_2plate	1	2	1_train_batches_09_sites	0.119792
2	9	test_batch3_plateset0_train_4-1_num_train_batches_2_holdoutbatch_2plate	2	4	2_train_batches_09_sites	0.15625
2	9	test_batch3_plateset0_train_4_num_train_batches_1_holdoutbatch_2plate	1	2	1_train_batches_09_sites	0.078125
2	9	test_batch3_plateset1_train_1_num_train_batches_1_holdoutbatch_2plate	1	2	1_train_batches_09_sites	0.0677083
2	9	test_batch3_plateset1_train_2-1_num_train_batches_2_holdoutbatch_2plate	2	4	2_train_batches_09_sites	0.182292
2	9	test_batch3_plateset1_train_2-4-1_num_train_batches_3_holdoutbatch_2plate	3	6	3_train_batches_09_sites	0.244792
2	9	test_batch3_plateset1_train_2-4_num_train_batches_2_holdoutbatch_2plate	2	4	2_train_batches_09_sites	0.203125
2	9	test_batch3_plateset1_train_2_num_train_batches_1_holdoutbatch_2plate	1	2	1_train_batches_09_sites	0.109375
2	9	test_batch3_plateset1_train_4-1_num_train_batches_2_holdoutbatch_2plate	2	4	2_train_batches_09_sites	0.140625
2	9	test_batch3_plateset1_train_4_num_train_batches_1_holdoutbatch_2plate	1	2	1_train_batches_09_sites	0.0833333
2	9	test_batch4_plateset0_train_1-3_num_train_batches_2_holdoutbatch_2plate	2	4	2_train_batches_09_sites	0.140625
2	9	test_batch4_plateset0_train_1_num_train_batches_1_holdoutbatch_2plate	1	2	1_train_batches_09_sites	0.0677083
2	9	test_batch4_plateset0_train_2-1-3_num_train_batches_3_holdoutbatch_2plate	3	6	3_train_batches_09_sites	0.213542
2	9	test_batch4_plateset0_train_2-1_num_train_batches_2_holdoutbatch_2plate	2	4	2_train_batches_09_sites	0.109375
2	9	test_batch4_plateset0_train_2-3_num_train_batches_2_holdoutbatch_2plate	2	4	2_train_batches_09_sites	0.1875
2	9	test_batch4_plateset0_train_2_num_train_batches_1_holdoutbatch_2plate	1	2	1_train_batches_09_sites	0.078125
2	9	test_batch4_plateset0_train_3_num_train_batches_1_holdoutbatch_2plate	1	2	1_train_batches_09_sites	0.104167
2	9	test_batch4_plateset1_train_1-3_num_train_batches_2_holdoutbatch_2plate	2	4	2_train_batches_09_sites	0.151042
2	9	test_batch4_plateset1_train_1_num_train_batches_1_holdoutbatch_2plate	1	2	1_train_batches_09_sites	0.0833333
2	9	test_batch4_plateset1_train_2-1-3_num_train_batches_3_holdoutbatch_2plate	3	6	3_train_batches_09_sites	0.197917
2	9	test_batch4_plateset1_train_2-1_num_train_batches_2_holdoutbatch_2plate	2	4	2_train_batches_09_sites	0.109375
2	9	test_batch4_plateset1_train_2-3_num_train_batches_2_holdoutbatch_2plate	2	4	2_train_batches_09_sites	0.140625
2	9	test_batch4_plateset1_train_2_num_train_batches_1_holdoutbatch_2plate	1	2	1_train_batches_09_sites	0.0572917
2	9	test_batch4_plateset1_train_3_num_train_batches_1_holdoutbatch_2plate	1	2	1_train_batches_09_sites	0.0677083
2	32	test_batch1_plateset0_train_2-3_num_train_batches_2_holdoutbatch_2plate	2	4	2_train_batches_32_sites	0.239583
2	32	test_batch1_plateset0_train_2-4-3_num_train_batches_3_holdoutbatch_2plate	3	6	3_train_batches_32_sites	0.322917
2	32	test_batch1_plateset0_train_2-4_num_train_batches_2_holdoutbatch_2plate	2	4	2_train_batches_32_sites	0.25
2	32	test_batch1_plateset0_train_2_num_train_batches_1_holdoutbatch_2plate	1	2	1_train_batches_32_sites	0.109375
2	32	test_batch1_plateset0_train_3_num_train_batches_1_holdoutbatch_2plate	1	2	1_train_batches_32_sites	0.114583
2	32	test_batch1_plateset0_train_4-3_num_train_batches_2_holdoutbatch_2plate	2	4	2_train_batches_32_sites	0.213542
2	32	test_batch1_plateset0_train_4_num_train_batches_1_holdoutbatch_2plate	1	2	1_train_batches_32_sites	0.114583
2	32	test_batch1_plateset1_train_2-3_num_train_batches_2_holdoutbatch_2plate	2	4	2_train_batches_32_sites	0.338542
2	32	test_batch1_plateset1_train_2-4-3_num_train_batches_3_holdoutbatch_2plate	3	6	3_train_batches_32_sites	0.390625
2	32	test_batch1_plateset1_train_2-4_num_train_batches_2_holdoutbatch_2plate	2	4	2_train_batches_32_sites	0.286458
2	32	test_batch1_plateset1_train_2_num_train_batches_1_holdoutbatch_2plate	1	2	1_train_batches_32_sites	0.166667
2	32	test_batch1_plateset1_train_3_num_train_batches_1_holdoutbatch_2plate	1	2	1_train_batches_32_sites	0.145833
2	32	test_batch1_plateset1_train_4-3_num_train_batches_2_holdoutbatch_2plate	2	4	2_train_batches_32_sites	0.28125
2	32	test_batch1_plateset1_train_4_num_train_batches_1_holdoutbatch_2plate	1	2	1_train_batches_32_sites	0.140625
2	32	test_batch2_plateset0_train_1-3_num_train_batches_2_holdoutbatch_2plate	2	4	2_train_batches_32_sites	0.380208
2	32	test_batch2_plateset0_train_1_num_train_batches_1_holdoutbatch_2plate	1	2	1_train_batches_32_sites	0.182292
2	32	test_batch2_plateset0_train_3_num_train_batches_1_holdoutbatch_2plate	1	2	1_train_batches_32_sites	0.15625
2	32	test_batch2_plateset0_train_4-1-3_num_train_batches_3_holdoutbatch_2plate	3	6	3_train_batches_32_sites	0.484375
2	32	test_batch2_plateset0_train_4-1_num_train_batches_2_holdoutbatch_2plate	2	4	2_train_batches_32_sites	0.328125
2	32	test_batch2_plateset0_train_4-3_num_train_batches_2_holdoutbatch_2plate	2	4	2_train_batches_32_sites	0.328125
2	32	test_batch2_plateset0_train_4_num_train_batches_1_holdoutbatch_2plate	1	2	1_train_batches_32_sites	0.140625
2	32	test_batch2_plateset1_train_1-3_num_train_batches_2_holdoutbatch_2plate	2	4	2_train_batches_32_sites	0.34375
2	32	test_batch2_plateset1_train_1_num_train_batches_1_holdoutbatch_2plate	1	2	1_train_batches_32_sites	0.09375
2	32	test_batch2_plateset1_train_3_num_train_batches_1_holdoutbatch_2plate	1	2	1_train_batches_32_sites	0.177083
2	32	test_batch2_plateset1_train_4-1-3_num_train_batches_3_holdoutbatch_2plate	3	6	3_train_batches_32_sites	0.458333
2	32	test_batch2_plateset1_train_4-1_num_train_batches_2_holdoutbatch_2plate	2	4	2_train_batches_32_sites	0.348958
2	32	test_batch2_plateset1_train_4-3_num_train_batches_2_holdoutbatch_2plate	2	4	2_train_batches_32_sites	0.359375
2	32	test_batch2_plateset1_train_4_num_train_batches_1_holdoutbatch_2plate	1	2	1_train_batches_32_sites	0.151042
2	32	test_batch3_plateset0_train_1_num_train_batches_1_holdoutbatch_2plate	1	2	1_train_batches_32_sites	0.1875
2	32	test_batch3_plateset0_train_2-1_num_train_batches_2_holdoutbatch_2plate	2	4	2_train_batches_32_sites	0.328125
2	32	test_batch3_plateset0_train_2-4-1_num_train_batches_3_holdoutbatch_2plate	3	6	3_train_batches_32_sites	0.463542
2	32	test_batch3_plateset0_train_2-4_num_train_batches_2_holdoutbatch_2plate	2	4	2_train_batches_32_sites	0.3125
2	32	test_batch3_plateset0_train_2_num_train_batches_1_holdoutbatch_2plate	1	2	1_train_batches_32_sites	0.166667
2	32	test_batch3_plateset0_train_4-1_num_train_batches_2_holdoutbatch_2plate	2	4	2_train_batches_32_sites	0.3125
2	32	test_batch3_plateset0_train_4_num_train_batches_1_holdoutbatch_2plate	1	2	1_train_batches_32_sites	0.135417
2	32	test_batch3_plateset1_train_1_num_train_batches_1_holdoutbatch_2plate	1	2	1_train_batches_32_sites	0.0677083
2	32	test_batch3_plateset1_train_2-1_num_train_batches_2_holdoutbatch_2plate	2	4	2_train_batches_32_sites	0.307292
2	32	test_batch3_plateset1_train_2-4-1_num_train_batches_3_holdoutbatch_2plate	3	6	3_train_batches_32_sites	0.364583
2	32	test_batch3_plateset1_train_2-4_num_train_batches_2_holdoutbatch_2plate	2	4	2_train_batches_32_sites	0.28125
2	32	test_batch3_plateset1_train_2_num_train_batches_1_holdoutbatch_2plate	1	2	1_train_batches_32_sites	0.15625
2	32	test_batch3_plateset1_train_4-1_num_train_batches_2_holdoutbatch_2plate	2	4	2_train_batches_32_sites	0.3125
2	32	test_batch3_plateset1_train_4_num_train_batches_1_holdoutbatch_2plate	1	2	1_train_batches_32_sites	0.151042
2	32	test_batch4_plateset0_train_1-3_num_train_batches_2_holdoutbatch_2plate	2	4	2_train_batches_32_sites	0.302083
2	32	test_batch4_plateset0_train_1_num_train_batches_1_holdoutbatch_2plate	1	2	1_train_batches_32_sites	0.161458
2	32	test_batch4_plateset0_train_2-1-3_num_train_batches_3_holdoutbatch_2plate	3	6	3_train_batches_32_sites	0.380208
2	32	test_batch4_plateset0_train_2-1_num_train_batches_2_holdoutbatch_2plate	2	4	2_train_batches_32_sites	0.213542
2	32	test_batch4_plateset0_train_2-3_num_train_batches_2_holdoutbatch_2plate	2	4	2_train_batches_32_sites	0.307292
2	32	test_batch4_plateset0_train_2_num_train_batches_1_holdoutbatch_2plate	1	2	1_train_batches_32_sites	0.135417
2	32	test_batch4_plateset0_train_3_num_train_batches_1_holdoutbatch_2plate	1	2	1_train_batches_32_sites	0.161458
2	32	test_batch4_plateset1_train_1-3_num_train_batches_2_holdoutbatch_2plate	2	4	2_train_batches_32_sites	0.21875
2	32	test_batch4_plateset1_train_1_num_train_batches_1_holdoutbatch_2plate	1	2	1_train_batches_32_sites	0.09375
2	32	test_batch4_plateset1_train_2-1-3_num_train_batches_3_holdoutbatch_2plate	3	6	3_train_batches_32_sites	0.369792
2	32	test_batch4_plateset1_train_2-1_num_train_batches_2_holdoutbatch_2plate	2	4	2_train_batches_32_sites	0.28125
2	32	test_batch4_plateset1_train_2-3_num_train_batches_2_holdoutbatch_2plate	2	4	2_train_batches_32_sites	0.260417
2	32	test_batch4_plateset1_train_2_num_train_batches_1_holdoutbatch_2plate	1	2	1_train_batches_32_sites	0.166667
2	32	test_batch4_plateset1_train_3_num_train_batches_1_holdoutbatch_2plate	1	2	1_train_batches_32_sites	0.130208
2	76	test_batch1_plateset0_train_2-3_num_train_batches_2_holdoutbatch_2plate	2	4	2_train_batches_76_sites	0.21875
2	76	test_batch1_plateset0_train_2-4-3_num_train_batches_3_holdoutbatch_2plate	3	6	3_train_batches_76_sites	0.359375
2	76	test_batch1_plateset0_train_2-4_num_train_batches_2_holdoutbatch_2plate	2	4	2_train_batches_76_sites	0.3125
2	76	test_batch1_plateset0_train_2_num_train_batches_1_holdoutbatch_2plate	1	2	1_train_batches_76_sites	0.119792
2	76	test_batch1_plateset0_train_3_num_train_batches_1_holdoutbatch_2plate	1	2	1_train_batches_76_sites	0.140625
2	76	test_batch1_plateset0_train_4-3_num_train_batches_2_holdoutbatch_2plate	2	4	2_train_batches_76_sites	0.255208
2	76	test_batch1_plateset0_train_4_num_train_batches_1_holdoutbatch_2plate	1	2	1_train_batches_76_sites	0.140625
2	76	test_batch1_plateset1_train_2-3_num_train_batches_2_holdoutbatch_2plate	2	4	2_train_batches_76_sites	0.328125
2	76	test_batch1_plateset1_train_2-4-3_num_train_batches_3_holdoutbatch_2plate	3	6	3_train_batches_76_sites	0.505208
2	76	test_batch1_plateset1_train_2-4_num_train_batches_2_holdoutbatch_2plate	2	4	2_train_batches_76_sites	0.34375
2	76	test_batch1_plateset1_train_2_num_train_batches_1_holdoutbatch_2plate	1	2	1_train_batches_76_sites	0.203125
2	76	test_batch1_plateset1_train_3_num_train_batches_1_holdoutbatch_2plate	1	2	1_train_batches_76_sites	0.15625
2	76	test_batch1_plateset1_train_4-3_num_train_batches_2_holdoutbatch_2plate	2	4	2_train_batches_76_sites	0.333333
2	76	test_batch1_plateset1_train_4_num_train_batches_1_holdoutbatch_2plate	1	2	1_train_batches_76_sites	0.140625
2	76	test_batch2_plateset0_train_1-3_num_train_batches_2_holdoutbatch_2plate	2	4	2_train_batches_76_sites	0.4375
2	76	test_batch2_plateset0_train_1_num_train_batches_1_holdoutbatch_2plate	1	2	1_train_batches_76_sites	0.197917
2	76	test_batch2_plateset0_train_3_num_train_batches_1_holdoutbatch_2plate	1	2	1_train_batches_76_sites	0.203125
2	76	test_batch2_plateset0_train_4-1-3_num_train_batches_3_holdoutbatch_2plate	3	6	3_train_batches_76_sites	0.619792
2	76	test_batch2_plateset0_train_4-1_num_train_batches_2_holdoutbatch_2plate	2	4	2_train_batches_76_sites	0.4375
2	76	test_batch2_plateset0_train_4-3_num_train_batches_2_holdoutbatch_2plate	2	4	2_train_batches_76_sites	0.432292
2	76	test_batch2_plateset0_train_4_num_train_batches_1_holdoutbatch_2plate	1	2	1_train_batches_76_sites	0.244792
2	76	test_batch2_plateset1_train_1-3_num_train_batches_2_holdoutbatch_2plate	2	4	2_train_batches_76_sites	0.432292
2	76	test_batch2_plateset1_train_1_num_train_batches_1_holdoutbatch_2plate	1	2	1_train_batches_76_sites	0.151042
2	76	test_batch2_plateset1_train_3_num_train_batches_1_holdoutbatch_2plate	1	2	1_train_batches_76_sites	0.223958
2	76	test_batch2_plateset1_train_4-1-3_num_train_batches_3_holdoutbatch_2plate	3	6	3_train_batches_76_sites	0.567708
2	76	test_batch2_plateset1_train_4-1_num_train_batches_2_holdoutbatch_2plate	2	4	2_train_batches_76_sites	0.395833
2	76	test_batch2_plateset1_train_4-3_num_train_batches_2_holdoutbatch_2plate	2	4	2_train_batches_76_sites	0.40625
2	76	test_batch2_plateset1_train_4_num_train_batches_1_holdoutbatch_2plate	1	2	1_train_batches_76_sites	0.177083
2	76	test_batch3_plateset0_train_1_num_train_batches_1_holdoutbatch_2plate	1	2	1_train_batches_76_sites	0.171875
2	76	test_batch3_plateset0_train_2-1_num_train_batches_2_holdoutbatch_2plate	2	4	2_train_batches_76_sites	0.338542
2	76	test_batch3_plateset0_train_2-4-1_num_train_batches_3_holdoutbatch_2plate	3	6	3_train_batches_76_sites	0.494792
2	76	test_batch3_plateset0_train_2-4_num_train_batches_2_holdoutbatch_2plate	2	4	2_train_batches_76_sites	0.369792
2	76	test_batch3_plateset0_train_2_num_train_batches_1_holdoutbatch_2plate	1	2	1_train_batches_76_sites	0.197917
2	76	test_batch3_plateset0_train_4-1_num_train_batches_2_holdoutbatch_2plate	2	4	2_train_batches_76_sites	0.375
2	76	test_batch3_plateset0_train_4_num_train_batches_1_holdoutbatch_2plate	1	2	1_train_batches_76_sites	0.171875
2	76	test_batch3_plateset1_train_1_num_train_batches_1_holdoutbatch_2plate	1	2	1_train_batches_76_sites	0.0885417
2	76	test_batch3_plateset1_train_2-1_num_train_batches_2_holdoutbatch_2plate	2	4	2_train_batches_76_sites	0.359375
2	76	test_batch3_plateset1_train_2-4-1_num_train_batches_3_holdoutbatch_2plate	3	6	3_train_batches_76_sites	0.59375
2	76	test_batch3_plateset1_train_2-4_num_train_batches_2_holdoutbatch_2plate	2	4	2_train_batches_76_sites	0.4375
2	76	test_batch3_plateset1_train_2_num_train_batches_1_holdoutbatch_2plate	1	2	1_train_batches_76_sites	0.255208
2	76	test_batch3_plateset1_train_4-1_num_train_batches_2_holdoutbatch_2plate	2	4	2_train_batches_76_sites	0.40625
2	76	test_batch3_plateset1_train_4_num_train_batches_1_holdoutbatch_2plate	1	2	1_train_batches_76_sites	0.223958
2	76	test_batch4_plateset0_train_1-3_num_train_batches_2_holdoutbatch_2plate	2	4	2_train_batches_76_sites	0.380208
2	76	test_batch4_plateset0_train_1_num_train_batches_1_holdoutbatch_2plate	1	2	1_train_batches_76_sites	0.203125
2	76	test_batch4_plateset0_train_2-1-3_num_train_batches_3_holdoutbatch_2plate	3	6	3_train_batches_76_sites	0.479167
2	76	test_batch4_plateset0_train_2-1_num_train_batches_2_holdoutbatch_2plate	2	4	2_train_batches_76_sites	0.380208
2	76	test_batch4_plateset0_train_2-3_num_train_batches_2_holdoutbatch_2plate	2	4	2_train_batches_76_sites	0.364583
2	76	test_batch4_plateset0_train_2_num_train_batches_1_holdoutbatch_2plate	1	2	1_train_batches_76_sites	0.1875
2	76	test_batch4_plateset0_train_3_num_train_batches_1_holdoutbatch_2plate	1	2	1_train_batches_76_sites	0.177083
2	76	test_batch4_plateset1_train_1-3_num_train_batches_2_holdoutbatch_2plate	2	4	2_train_batches_76_sites	0.34375
2	76	test_batch4_plateset1_train_1_num_train_batches_1_holdoutbatch_2plate	1	2	1_train_batches_76_sites	0.145833
2	76	test_batch4_plateset1_train_2-1-3_num_train_batches_3_holdoutbatch_2plate	3	6	3_train_batches_76_sites	0.458333
2	76	test_batch4_plateset1_train_2-1_num_train_batches_2_holdoutbatch_2plate	2	4	2_train_batches_76_sites	0.354167
2	76	test_batch4_plateset1_train_2-3_num_train_batches_2_holdoutbatch_2plate	2	4	2_train_batches_76_sites	0.348958
2	76	test_batch4_plateset1_train_2_num_train_batches_1_holdoutbatch_2plate	1	2	1_train_batches_76_sites	0.166667
2	76	test_batch4_plateset1_train_3_num_train_batches_1_holdoutbatch_2plate	1	2	1_train_batches_76_sites	0.171875
3	1	test_batch1_plateset0_train_2-3_num_train_batches_2_holdoutbatch_3plate	2	6	2_train_batches_01_sites	0.0486111
3	1	test_batch1_plateset0_train_2-4-3_num_train_batches_3_holdoutbatch_3plate	3	9	3_train_batches_01_sites	0.03125
3	1	test_batch1_plateset0_train_2-4_num_train_batches_2_holdoutbatch_3plate	2	6	2_train_batches_01_sites	0.0277778
3	1	test_batch1_plateset0_train_2_num_train_batches_1_holdoutbatch_3plate	1	3	1_train_batches_01_sites	0.0347222
3	1	test_batch1_plateset0_train_3_num_train_batches_1_holdoutbatch_3plate	1	3	1_train_batches_01_sites	0.0277778
3	1	test_batch1_plateset0_train_4-3_num_train_batches_2_holdoutbatch_3plate	2	6	2_train_batches_01_sites	0.0173611
3	1	test_batch1_plateset0_train_4_num_train_batches_1_holdoutbatch_3plate	1	3	1_train_batches_01_sites	0.0104167
3	1	test_batch1_plateset1_train_2-3_num_train_batches_2_holdoutbatch_3plate	2	6	2_train_batches_01_sites	0.0555556
3	1	test_batch1_plateset1_train_2-4-3_num_train_batches_3_holdoutbatch_3plate	3	9	3_train_batches_01_sites	0.0659722
3	1	test_batch1_plateset1_train_2-4_num_train_batches_2_holdoutbatch_3plate	2	6	2_train_batches_01_sites	0.03125
3	1	test_batch1_plateset1_train_2_num_train_batches_1_holdoutbatch_3plate	1	3	1_train_batches_01_sites	0.0208333
3	1	test_batch1_plateset1_train_3_num_train_batches_1_holdoutbatch_3plate	1	3	1_train_batches_01_sites	0.0347222
3	1	test_batch1_plateset1_train_4-3_num_train_batches_2_holdoutbatch_3plate	2	6	2_train_batches_01_sites	0.0590278
3	1	test_batch1_plateset1_train_4_num_train_batches_1_holdoutbatch_3plate	1	3	1_train_batches_01_sites	0.0173611
3	1	test_batch2_plateset0_train_1-3_num_train_batches_2_holdoutbatch_3plate	2	6	2_train_batches_01_sites	0.0555556
3	1	test_batch2_plateset0_train_1_num_train_batches_1_holdoutbatch_3plate	1	3	1_train_batches_01_sites	0.0138889
3	1	test_batch2_plateset0_train_3_num_train_batches_1_holdoutbatch_3plate	1	3	1_train_batches_01_sites	0.0486111
3	1	test_batch2_plateset0_train_4-1-3_num_train_batches_3_holdoutbatch_3plate	3	9	3_train_batches_01_sites	0.0833333
3	1	test_batch2_plateset0_train_4-1_num_train_batches_2_holdoutbatch_3plate	2	6	2_train_batches_01_sites	0.0451389
3	1	test_batch2_plateset0_train_4-3_num_train_batches_2_holdoutbatch_3plate	2	6	2_train_batches_01_sites	0.0729167
3	1	test_batch2_plateset0_train_4_num_train_batches_1_holdoutbatch_3plate	1	3	1_train_batches_01_sites	0.03125
3	1	test_batch2_plateset1_train_1-3_num_train_batches_2_holdoutbatch_3plate	2	6	2_train_batches_01_sites	0.0486111
3	1	test_batch2_plateset1_train_1_num_train_batches_1_holdoutbatch_3plate	1	3	1_train_batches_01_sites	0.0208333
3	1	test_batch2_plateset1_train_3_num_train_batches_1_holdoutbatch_3plate	1	3	1_train_batches_01_sites	0.03125
3	1	test_batch2_plateset1_train_4-1-3_num_train_batches_3_holdoutbatch_3plate	3	9	3_train_batches_01_sites	0.0902778
3	1	test_batch2_plateset1_train_4-1_num_train_batches_2_holdoutbatch_3plate	2	6	2_train_batches_01_sites	0.0590278
3	1	test_batch2_plateset1_train_4-3_num_train_batches_2_holdoutbatch_3plate	2	6	2_train_batches_01_sites	0.0625
3	1	test_batch2_plateset1_train_4_num_train_batches_1_holdoutbatch_3plate	1	3	1_train_batches_01_sites	0.0347222
3	1	test_batch3_plateset0_train_1_num_train_batches_1_holdoutbatch_3plate	1	3	1_train_batches_01_sites	0.03125
3	1	test_batch3_plateset0_train_2-1_num_train_batches_2_holdoutbatch_3plate	2	6	2_train_batches_01_sites	0.0590278
3	1	test_batch3_plateset0_train_2-4-1_num_train_batches_3_holdoutbatch_3plate	3	9	3_train_batches_01_sites	0.0625
3	1	test_batch3_plateset0_train_2-4_num_train_batches_2_holdoutbatch_3plate	2	6	2_train_batches_01_sites	0.0590278
3	1	test_batch3_plateset0_train_2_num_train_batches_1_holdoutbatch_3plate	1	3	1_train_batches_01_sites	0.0486111
3	1	test_batch3_plateset0_train_4-1_num_train_batches_2_holdoutbatch_3plate	2	6	2_train_batches_01_sites	0.0520833
3	1	test_batch3_plateset0_train_4_num_train_batches_1_holdoutbatch_3plate	1	3	1_train_batches_01_sites	0.03125
3	1	test_batch3_plateset1_train_1_num_train_batches_1_holdoutbatch_3plate	1	3	1_train_batches_01_sites	0.0138889
3	1	test_batch3_plateset1_train_2-1_num_train_batches_2_holdoutbatch_3plate	2	6	2_train_batches_01_sites	0.0277778
3	1	test_batch3_plateset1_train_2-4-1_num_train_batches_3_holdoutbatch_3plate	3	9	3_train_batches_01_sites	0.0486111
3	1	test_batch3_plateset1_train_2-4_num_train_batches_2_holdoutbatch_3plate	2	6	2_train_batches_01_sites	0.0659722
3	1	test_batch3_plateset1_train_2_num_train_batches_1_holdoutbatch_3plate	1	3	1_train_batches_01_sites	0.03125
3	1	test_batch3_plateset1_train_4-1_num_train_batches_2_holdoutbatch_3plate	2	6	2_train_batches_01_sites	0.0416667
3	1	test_batch3_plateset1_train_4_num_train_batches_1_holdoutbatch_3plate	1	3	1_train_batches_01_sites	0.0381944
3	1	test_batch4_plateset0_train_1-3_num_train_batches_2_holdoutbatch_3plate	2	6	2_train_batches_01_sites	0.0381944
3	1	test_batch4_plateset0_train_1_num_train_batches_1_holdoutbatch_3plate	1	3	1_train_batches_01_sites	0.0243056
3	1	test_batch4_plateset0_train_2-1-3_num_train_batches_3_holdoutbatch_3plate	3	9	3_train_batches_01_sites	0.0798611
3	1	test_batch4_plateset0_train_2-1_num_train_batches_2_holdoutbatch_3plate	2	6	2_train_batches_01_sites	0.0486111
3	1	test_batch4_plateset0_train_2-3_num_train_batches_2_holdoutbatch_3plate	2	6	2_train_batches_01_sites	0.0625
3	1	test_batch4_plateset0_train_2_num_train_batches_1_holdoutbatch_3plate	1	3	1_train_batches_01_sites	0.0520833
3	1	test_batch4_plateset0_train_3_num_train_batches_1_holdoutbatch_3plate	1	3	1_train_batches_01_sites	0.0486111
3	1	test_batch4_plateset1_train_1-3_num_train_batches_2_holdoutbatch_3plate	2	6	2_train_batches_01_sites	0.0174825
3	1	test_batch4_plateset1_train_1_num_train_batches_1_holdoutbatch_3plate	1	3	1_train_batches_01_sites	0.0174825
3	1	test_batch4_plateset1_train_2-1-3_num_train_batches_3_holdoutbatch_3plate	3	9	3_train_batches_01_sites	0.0489511
3	1	test_batch4_plateset1_train_2-1_num_train_batches_2_holdoutbatch_3plate	2	6	2_train_batches_01_sites	0.041958
3	1	test_batch4_plateset1_train_2-3_num_train_batches_2_holdoutbatch_3plate	2	6	2_train_batches_01_sites	0.034965
3	1	test_batch4_plateset1_train_2_num_train_batches_1_holdoutbatch_3plate	1	3	1_train_batches_01_sites	0.0384615
3	1	test_batch4_plateset1_train_3_num_train_batches_1_holdoutbatch_3plate	1	3	1_train_batches_01_sites	0.041958
3	9	test_batch1_plateset0_train_2-3_num_train_batches_2_holdoutbatch_3plate	2	6	2_train_batches_09_sites	0.173611
3	9	test_batch1_plateset0_train_2-4-3_num_train_batches_3_holdoutbatch_3plate	3	9	3_train_batches_09_sites	0.232639
3	9	test_batch1_plateset0_train_2-4_num_train_batches_2_holdoutbatch_3plate	2	6	2_train_batches_09_sites	0.190972
3	9	test_batch1_plateset0_train_2_num_train_batches_1_holdoutbatch_3plate	1	3	1_train_batches_09_sites	0.114583
3	9	test_batch1_plateset0_train_3_num_train_batches_1_holdoutbatch_3plate	1	3	1_train_batches_09_sites	0.0763889
3	9	test_batch1_plateset0_train_4-3_num_train_batches_2_holdoutbatch_3plate	2	6	2_train_batches_09_sites	0.145833
3	9	test_batch1_plateset0_train_4_num_train_batches_1_holdoutbatch_3plate	1	3	1_train_batches_09_sites	0.0763889
3	9	test_batch1_plateset1_train_2-3_num_train_batches_2_holdoutbatch_3plate	2	6	2_train_batches_09_sites	0.201389
3	9	test_batch1_plateset1_train_2-4-3_num_train_batches_3_holdoutbatch_3plate	3	9	3_train_batches_09_sites	0.270833
3	9	test_batch1_plateset1_train_2-4_num_train_batches_2_holdoutbatch_3plate	2	6	2_train_batches_09_sites	0.21875
3	9	test_batch1_plateset1_train_2_num_train_batches_1_holdoutbatch_3plate	1	3	1_train_batches_09_sites	0.114583
3	9	test_batch1_plateset1_train_3_num_train_batches_1_holdoutbatch_3plate	1	3	1_train_batches_09_sites	0.128472
3	9	test_batch1_plateset1_train_4-3_num_train_batches_2_holdoutbatch_3plate	2	6	2_train_batches_09_sites	0.190972
3	9	test_batch1_plateset1_train_4_num_train_batches_1_holdoutbatch_3plate	1	3	1_train_batches_09_sites	0.0972222
3	9	test_batch2_plateset0_train_1-3_num_train_batches_2_holdoutbatch_3plate	2	6	2_train_batches_09_sites	0.357639
3	9	test_batch2_plateset0_train_1_num_train_batches_1_holdoutbatch_3plate	1	3	1_train_batches_09_sites	0.170139
3	9	test_batch2_plateset0_train_3_num_train_batches_1_holdoutbatch_3plate	1	3	1_train_batches_09_sites	0.204861
3	9	test_batch2_plateset0_train_4-1-3_num_train_batches_3_holdoutbatch_3plate	3	9	3_train_batches_09_sites	0.392361
3	9	test_batch2_plateset0_train_4-1_num_train_batches_2_holdoutbatch_3plate	2	6	2_train_batches_09_sites	0.267361
3	9	test_batch2_plateset0_train_4-3_num_train_batches_2_holdoutbatch_3plate	2	6	2_train_batches_09_sites	0.326389
3	9	test_batch2_plateset0_train_4_num_train_batches_1_holdoutbatch_3plate	1	3	1_train_batches_09_sites	0.09375
3	9	test_batch2_plateset1_train_1-3_num_train_batches_2_holdoutbatch_3plate	2	6	2_train_batches_09_sites	0.309028
3	9	test_batch2_plateset1_train_1_num_train_batches_1_holdoutbatch_3plate	1	3	1_train_batches_09_sites	0.0972222
3	9	test_batch2_plateset1_train_3_num_train_batches_1_holdoutbatch_3plate	1	3	1_train_batches_09_sites	0.166667
3	9	test_batch2_plateset1_train_4-1-3_num_train_batches_3_holdoutbatch_3plate	3	9	3_train_batches_09_sites	0.354167
3	9	test_batch2_plateset1_train_4-1_num_train_batches_2_holdoutbatch_3plate	2	6	2_train_batches_09_sites	0.239583
3	9	test_batch2_plateset1_train_4-3_num_train_batches_2_holdoutbatch_3plate	2	6	2_train_batches_09_sites	0.267361
3	9	test_batch2_plateset1_train_4_num_train_batches_1_holdoutbatch_3plate	1	3	1_train_batches_09_sites	0.142361
3	9	test_batch3_plateset0_train_1_num_train_batches_1_holdoutbatch_3plate	1	3	1_train_batches_09_sites	0.107639
3	9	test_batch3_plateset0_train_2-1_num_train_batches_2_holdoutbatch_3plate	2	6	2_train_batches_09_sites	0.246528
3	9	test_batch3_plateset0_train_2-4-1_num_train_batches_3_holdoutbatch_3plate	3	9	3_train_batches_09_sites	0.3125
3	9	test_batch3_plateset0_train_2-4_num_train_batches_2_holdoutbatch_3plate	2	6	2_train_batches_09_sites	0.225694
3	9	test_batch3_plateset0_train_2_num_train_batches_1_holdoutbatch_3plate	1	3	1_train_batches_09_sites	0.163194
3	9	test_batch3_plateset0_train_4-1_num_train_batches_2_holdoutbatch_3plate	2	6	2_train_batches_09_sites	0.25
3	9	test_batch3_plateset0_train_4_num_train_batches_1_holdoutbatch_3plate	1	3	1_train_batches_09_sites	0.0902778
3	9	test_batch3_plateset1_train_1_num_train_batches_1_holdoutbatch_3plate	1	3	1_train_batches_09_sites	0.100694
3	9	test_batch3_plateset1_train_2-1_num_train_batches_2_holdoutbatch_3plate	2	6	2_train_batches_09_sites	0.229167
3	9	test_batch3_plateset1_train_2-4-1_num_train_batches_3_holdoutbatch_3plate	3	9	3_train_batches_09_sites	0.350694
3	9	test_batch3_plateset1_train_2-4_num_train_batches_2_holdoutbatch_3plate	2	6	2_train_batches_09_sites	0.263889
3	9	test_batch3_plateset1_train_2_num_train_batches_1_holdoutbatch_3plate	1	3	1_train_batches_09_sites	0.131944
3	9	test_batch3_plateset1_train_4-1_num_train_batches_2_holdoutbatch_3plate	2	6	2_train_batches_09_sites	0.204861
3	9	test_batch3_plateset1_train_4_num_train_batches_1_holdoutbatch_3plate	1	3	1_train_batches_09_sites	0.114583
3	9	test_batch4_plateset0_train_1-3_num_train_batches_2_holdoutbatch_3plate	2	6	2_train_batches_09_sites	0.204861
3	9	test_batch4_plateset0_train_1_num_train_batches_1_holdoutbatch_3plate	1	3	1_train_batches_09_sites	0.0833333
3	9	test_batch4_plateset0_train_2-1-3_num_train_batches_3_holdoutbatch_3plate	3	9	3_train_batches_09_sites	0.256944
3	9	test_batch4_plateset0_train_2-1_num_train_batches_2_holdoutbatch_3plate	2	6	2_train_batches_09_sites	0.159722
3	9	test_batch4_plateset0_train_2-3_num_train_batches_2_holdoutbatch_3plate	2	6	2_train_batches_09_sites	0.211806
3	9	test_batch4_plateset0_train_2_num_train_batches_1_holdoutbatch_3plate	1	3	1_train_batches_09_sites	0.107639
3	9	test_batch4_plateset0_train_3_num_train_batches_1_holdoutbatch_3plate	1	3	1_train_batches_09_sites	0.145833
3	9	test_batch4_plateset1_train_1-3_num_train_batches_2_holdoutbatch_3plate	2	6	2_train_batches_09_sites	0.174825
3	9	test_batch4_plateset1_train_1_num_train_batches_1_holdoutbatch_3plate	1	3	1_train_batches_09_sites	0.0839161
3	9	test_batch4_plateset1_train_2-1-3_num_train_batches_3_holdoutbatch_3plate	3	9	3_train_batches_09_sites	0.206294
3	9	test_batch4_plateset1_train_2-1_num_train_batches_2_holdoutbatch_3plate	2	6	2_train_batches_09_sites	0.136364
3	9	test_batch4_plateset1_train_2-3_num_train_batches_2_holdoutbatch_3plate	2	6	2_train_batches_09_sites	0.153846
3	9	test_batch4_plateset1_train_2_num_train_batches_1_holdoutbatch_3plate	1	3	1_train_batches_09_sites	0.0839161
3	9	test_batch4_plateset1_train_3_num_train_batches_1_holdoutbatch_3plate	1	3	1_train_batches_09_sites	0.111888
3	32	test_batch1_plateset0_train_2-3_num_train_batches_2_holdoutbatch_3plate	2	6	2_train_batches_32_sites	0.267361
3	32	test_batch1_plateset0_train_2-4-3_num_train_batches_3_holdoutbatch_3plate	3	9	3_train_batches_32_sites	0.427083
3	32	test_batch1_plateset0_train_2-4_num_train_batches_2_holdoutbatch_3plate	2	6	2_train_batches_32_sites	0.284722
3	32	test_batch1_plateset0_train_2_num_train_batches_1_holdoutbatch_3plate	1	3	1_train_batches_32_sites	0.163194
3	32	test_batch1_plateset0_train_3_num_train_batches_1_holdoutbatch_3plate	1	3	1_train_batches_32_sites	0.131944
3	32	test_batch1_plateset0_train_4-3_num_train_batches_2_holdoutbatch_3plate	2	6	2_train_batches_32_sites	0.3125
3	32	test_batch1_plateset0_train_4_num_train_batches_1_holdoutbatch_3plate	1	3	1_train_batches_32_sites	0.163194
3	32	test_batch1_plateset1_train_2-3_num_train_batches_2_holdoutbatch_3plate	2	6	2_train_batches_32_sites	0.34375
3	32	test_batch1_plateset1_train_2-4-3_num_train_batches_3_holdoutbatch_3plate	3	9	3_train_batches_32_sites	0.430556
3	32	test_batch1_plateset1_train_2-4_num_train_batches_2_holdoutbatch_3plate	2	6	2_train_batches_32_sites	0.333333
3	32	test_batch1_plateset1_train_2_num_train_batches_1_holdoutbatch_3plate	1	3	1_train_batches_32_sites	0.180556
3	32	test_batch1_plateset1_train_3_num_train_batches_1_holdoutbatch_3plate	1	3	1_train_batches_32_sites	0.1875
3	32	test_batch1_plateset1_train_4-3_num_train_batches_2_holdoutbatch_3plate	2	6	2_train_batches_32_sites	0.347222
3	32	test_batch1_plateset1_train_4_num_train_batches_1_holdoutbatch_3plate	1	3	1_train_batches_32_sites	0.152778
3	32	test_batch2_plateset0_train_1-3_num_train_batches_2_holdoutbatch_3plate	2	6	2_train_batches_32_sites	0.458333
3	32	test_batch2_plateset0_train_1_num_train_batches_1_holdoutbatch_3plate	1	3	1_train_batches_32_sites	0.253472
3	32	test_batch2_plateset0_train_3_num_train_batches_1_holdoutbatch_3plate	1	3	1_train_batches_32_sites	0.232639
3	32	test_batch2_plateset0_train_4-1-3_num_train_batches_3_holdoutbatch_3plate	3	9	3_train_batches_32_sites	0.590278
3	32	test_batch2_plateset0_train_4-1_num_train_batches_2_holdoutbatch_3plate	2	6	2_train_batches_32_sites	0.4375
3	32	test_batch2_plateset0_train_4-3_num_train_batches_2_holdoutbatch_3plate	2	6	2_train_batches_32_sites	0.440972
3	32	test_batch2_plateset0_train_4_num_train_batches_1_holdoutbatch_3plate	1	3	1_train_batches_32_sites	0.173611
3	32	test_batch2_plateset1_train_1-3_num_train_batches_2_holdoutbatch_3plate	2	6	2_train_batches_32_sites	0.493056
3	32	test_batch2_plateset1_train_1_num_train_batches_1_holdoutbatch_3plate	1	3	1_train_batches_32_sites	0.204861
3	32	test_batch2_plateset1_train_3_num_train_batches_1_holdoutbatch_3plate	1	3	1_train_batches_32_sites	0.243056
3	32	test_batch2_plateset1_train_4-1-3_num_train_batches_3_holdoutbatch_3plate	3	9	3_train_batches_32_sites	0.59375
3	32	test_batch2_plateset1_train_4-1_num_train_batches_2_holdoutbatch_3plate	2	6	2_train_batches_32_sites	0.392361
3	32	test_batch2_plateset1_train_4-3_num_train_batches_2_holdoutbatch_3plate	2	6	2_train_batches_32_sites	0.472222
3	32	test_batch2_plateset1_train_4_num_train_batches_1_holdoutbatch_3plate	1	3	1_train_batches_32_sites	0.229167
3	32	test_batch3_plateset0_train_1_num_train_batches_1_holdoutbatch_3plate	1	3	1_train_batches_32_sites	0.232639
3	32	test_batch3_plateset0_train_2-1_num_train_batches_2_holdoutbatch_3plate	2	6	2_train_batches_32_sites	0.458333
3	32	test_batch3_plateset0_train_2-4-1_num_train_batches_3_holdoutbatch_3plate	3	9	3_train_batches_32_sites	0.527778
3	32	test_batch3_plateset0_train_2-4_num_train_batches_2_holdoutbatch_3plate	2	6	2_train_batches_32_sites	0.399306
3	32	test_batch3_plateset0_train_2_num_train_batches_1_holdoutbatch_3plate	1	3	1_train_batches_32_sites	0.222222
3	32	test_batch3_plateset0_train_4-1_num_train_batches_2_holdoutbatch_3plate	2	6	2_train_batches_32_sites	0.385417
3	32	test_batch3_plateset0_train_4_num_train_batches_1_holdoutbatch_3plate	1	3	1_train_batches_32_sites	0.180556
3	32	test_batch3_plateset1_train_1_num_train_batches_1_holdoutbatch_3plate	1	3	1_train_batches_32_sites	0.121528
3	32	test_batch3_plateset1_train_2-1_num_train_batches_2_holdoutbatch_3plate	2	6	2_train_batches_32_sites	0.336806
3	32	test_batch3_plateset1_train_2-4-1_num_train_batches_3_holdoutbatch_3plate	3	9	3_train_batches_32_sites	0.513889
3	32	test_batch3_plateset1_train_2-4_num_train_batches_2_holdoutbatch_3plate	2	6	2_train_batches_32_sites	0.375
3	32	test_batch3_plateset1_train_2_num_train_batches_1_holdoutbatch_3plate	1	3	1_train_batches_32_sites	0.1875
3	32	test_batch3_plateset1_train_4-1_num_train_batches_2_holdoutbatch_3plate	2	6	2_train_batches_32_sites	0.315972
3	32	test_batch3_plateset1_train_4_num_train_batches_1_holdoutbatch_3plate	1	3	1_train_batches_32_sites	0.1875
3	32	test_batch4_plateset0_train_1-3_num_train_batches_2_holdoutbatch_3plate	2	6	2_train_batches_32_sites	0.350694
3	32	test_batch4_plateset0_train_1_num_train_batches_1_holdoutbatch_3plate	1	3	1_train_batches_32_sites	0.190972
3	32	test_batch4_plateset0_train_2-1-3_num_train_batches_3_holdoutbatch_3plate	3	9	3_train_batches_32_sites	0.409722
3	32	test_batch4_plateset0_train_2-1_num_train_batches_2_holdoutbatch_3plate	2	6	2_train_batches_32_sites	0.357639
3	32	test_batch4_plateset0_train_2-3_num_train_batches_2_holdoutbatch_3plate	2	6	2_train_batches_32_sites	0.368056
3	32	test_batch4_plateset0_train_2_num_train_batches_1_holdoutbatch_3plate	1	3	1_train_batches_32_sites	0.1875
3	32	test_batch4_plateset0_train_3_num_train_batches_1_holdoutbatch_3plate	1	3	1_train_batches_32_sites	0.204861
3	32	test_batch4_plateset1_train_1-3_num_train_batches_2_holdoutbatch_3plate	2	6	2_train_batches_32_sites	0.342657
3	32	test_batch4_plateset1_train_1_num_train_batches_1_holdoutbatch_3plate	1	3	1_train_batches_32_sites	0.143357
3	32	test_batch4_plateset1_train_2-1-3_num_train_batches_3_holdoutbatch_3plate	3	9	3_train_batches_32_sites	0.433566
3	32	test_batch4_plateset1_train_2-1_num_train_batches_2_holdoutbatch_3plate	2	6	2_train_batches_32_sites	0.342657
3	32	test_batch4_plateset1_train_2-3_num_train_batches_2_holdoutbatch_3plate	2	6	2_train_batches_32_sites	0.342657
3	32	test_batch4_plateset1_train_2_num_train_batches_1_holdoutbatch_3plate	1	3	1_train_batches_32_sites	0.174825
3	32	test_batch4_plateset1_train_3_num_train_batches_1_holdoutbatch_3plate	1	3	1_train_batches_32_sites	0.178322
3	76	test_batch1_plateset0_train_2-3_num_train_batches_2_holdoutbatch_3plate	2	6	2_train_batches_76_sites	0.350694
3	76	test_batch1_plateset0_train_2-4-3_num_train_batches_3_holdoutbatch_3plate	3	9	3_train_batches_76_sites	0.434028
3	76	test_batch1_plateset0_train_2-4_num_train_batches_2_holdoutbatch_3plate	2	6	2_train_batches_76_sites	0.368056
3	76	test_batch1_plateset0_train_2_num_train_batches_1_holdoutbatch_3plate	1	3	1_train_batches_76_sites	0.204861
3	76	test_batch1_plateset0_train_3_num_train_batches_1_holdoutbatch_3plate	1	3	1_train_batches_76_sites	0.190972
3	76	test_batch1_plateset0_train_4-3_num_train_batches_2_holdoutbatch_3plate	2	6	2_train_batches_76_sites	0.364583
3	76	test_batch1_plateset0_train_4_num_train_batches_1_holdoutbatch_3plate	1	3	1_train_batches_76_sites	0.197917
3	76	test_batch1_plateset1_train_2-3_num_train_batches_2_holdoutbatch_3plate	2	6	2_train_batches_76_sites	0.40625
3	76	test_batch1_plateset1_train_2-4-3_num_train_batches_3_holdoutbatch_3plate	3	9	3_train_batches_76_sites	0.517361
3	76	test_batch1_plateset1_train_2-4_num_train_batches_2_holdoutbatch_3plate	2	6	2_train_batches_76_sites	0.430556
3	76	test_batch1_plateset1_train_2_num_train_batches_1_holdoutbatch_3plate	1	3	1_train_batches_76_sites	0.236111
3	76	test_batch1_plateset1_train_3_num_train_batches_1_holdoutbatch_3plate	1	3	1_train_batches_76_sites	0.236111
3	76	test_batch1_plateset1_train_4-3_num_train_batches_2_holdoutbatch_3plate	2	6	2_train_batches_76_sites	0.409722
3	76	test_batch1_plateset1_train_4_num_train_batches_1_holdoutbatch_3plate	1	3	1_train_batches_76_sites	0.1875
3	76	test_batch2_plateset0_train_1-3_num_train_batches_2_holdoutbatch_3plate	2	6	2_train_batches_76_sites	0.572917
3	76	test_batch2_plateset0_train_1_num_train_batches_1_holdoutbatch_3plate	1	3	1_train_batches_76_sites	0.291667
3	76	test_batch2_plateset0_train_3_num_train_batches_1_holdoutbatch_3plate	1	3	1_train_batches_76_sites	0.336806
3	76	test_batch2_plateset0_train_4-1-3_num_train_batches_3_holdoutbatch_3plate	3	9	3_train_batches_76_sites	0.711806
3	76	test_batch2_plateset0_train_4-1_num_train_batches_2_holdoutbatch_3plate	2	6	2_train_batches_76_sites	0.5625
3	76	test_batch2_plateset0_train_4-3_num_train_batches_2_holdoutbatch_3plate	2	6	2_train_batches_76_sites	0.618056
3	76	test_batch2_plateset0_train_4_num_train_batches_1_holdoutbatch_3plate	1	3	1_train_batches_76_sites	0.256944
3	76	test_batch2_plateset1_train_1-3_num_train_batches_2_holdoutbatch_3plate	2	6	2_train_batches_76_sites	0.625
3	76	test_batch2_plateset1_train_1_num_train_batches_1_holdoutbatch_3plate	1	3	1_train_batches_76_sites	0.256944
3	76	test_batch2_plateset1_train_3_num_train_batches_1_holdoutbatch_3plate	1	3	1_train_batches_76_sites	0.319444
3	76	test_batch2_plateset1_train_4-1-3_num_train_batches_3_holdoutbatch_3plate	3	9	3_train_batches_76_sites	0.6875
3	76	test_batch2_plateset1_train_4-1_num_train_batches_2_holdoutbatch_3plate	2	6	2_train_batches_76_sites	0.482639
3	76	test_batch2_plateset1_train_4-3_num_train_batches_2_holdoutbatch_3plate	2	6	2_train_batches_76_sites	0.513889
3	76	test_batch2_plateset1_train_4_num_train_batches_1_holdoutbatch_3plate	1	3	1_train_batches_76_sites	0.267361
3	76	test_batch3_plateset0_train_1_num_train_batches_1_holdoutbatch_3plate	1	3	1_train_batches_76_sites	0.222222
3	76	test_batch3_plateset0_train_2-1_num_train_batches_2_holdoutbatch_3plate	2	6	2_train_batches_76_sites	0.46875
3	76	test_batch3_plateset0_train_2-4-1_num_train_batches_3_holdoutbatch_3plate	3	9	3_train_batches_76_sites	0.576389
3	76	test_batch3_plateset0_train_2-4_num_train_batches_2_holdoutbatch_3plate	2	6	2_train_batches_76_sites	0.46875
3	76	test_batch3_plateset0_train_2_num_train_batches_1_holdoutbatch_3plate	1	3	1_train_batches_76_sites	0.291667
3	76	test_batch3_plateset0_train_4-1_num_train_batches_2_holdoutbatch_3plate	2	6	2_train_batches_76_sites	0.475694
3	76	test_batch3_plateset0_train_4_num_train_batches_1_holdoutbatch_3plate	1	3	1_train_batches_76_sites	0.236111
3	76	test_batch3_plateset1_train_1_num_train_batches_1_holdoutbatch_3plate	1	3	1_train_batches_76_sites	0.180556
3	76	test_batch3_plateset1_train_2-1_num_train_batches_2_holdoutbatch_3plate	2	6	2_train_batches_76_sites	0.506944
3	76	test_batch3_plateset1_train_2-4-1_num_train_batches_3_holdoutbatch_3plate	3	9	3_train_batches_76_sites	0.628472
3	76	test_batch3_plateset1_train_2-4_num_train_batches_2_holdoutbatch_3plate	2	6	2_train_batches_76_sites	0.527778
3	76	test_batch3_plateset1_train_2_num_train_batches_1_holdoutbatch_3plate	1	3	1_train_batches_76_sites	0.274306
3	76	test_batch3_plateset1_train_4-1_num_train_batches_2_holdoutbatch_3plate	2	6	2_train_batches_76_sites	0.4375
3	76	test_batch3_plateset1_train_4_num_train_batches_1_holdoutbatch_3plate	1	3	1_train_batches_76_sites	0.256944
3	76	test_batch4_plateset0_train_1-3_num_train_batches_2_holdoutbatch_3plate	2	6	2_train_batches_76_sites	0.472222
3	76	test_batch4_plateset0_train_1_num_train_batches_1_holdoutbatch_3plate	1	3	1_train_batches_76_sites	0.253472
3	76	test_batch4_plateset0_train_2-1-3_num_train_batches_3_holdoutbatch_3plate	3	9	3_train_batches_76_sites	0.555556
3	76	test_batch4_plateset0_train_2-1_num_train_batches_2_holdoutbatch_3plate	2	6	2_train_batches_76_sites	0.420139
3	76	test_batch4_plateset0_train_2-3_num_train_batches_2_holdoutbatch_3plate	2	6	2_train_batches_76_sites	0.420139
3	76	test_batch4_plateset0_train_2_num_train_batches_1_holdoutbatch_3plate	1	3	1_train_batches_76_sites	0.295139
3	76	test_batch4_plateset0_train_3_num_train_batches_1_holdoutbatch_3plate	1	3	1_train_batches_76_sites	0.277778
3	76	test_batch4_plateset1_train_1-3_num_train_batches_2_holdoutbatch_3plate	2	6	2_train_batches_76_sites	0.423077
3	76	test_batch4_plateset1_train_1_num_train_batches_1_holdoutbatch_3plate	1	3	1_train_batches_76_sites	0.181818
3	76	test_batch4_plateset1_train_2-1-3_num_train_batches_3_holdoutbatch_3plate	3	9	3_train_batches_76_sites	0.562937
3	76	test_batch4_plateset1_train_2-1_num_train_batches_2_holdoutbatch_3plate	2	6	2_train_batches_76_sites	0.461538
3	76	test_batch4_plateset1_train_2-3_num_train_batches_2_holdoutbatch_3plate	2	6	2_train_batches_76_sites	0.398601
3	76	test_batch4_plateset1_train_2_num_train_batches_1_holdoutbatch_3plate	1	3	1_train_batches_76_sites	0.22028
3	76	test_batch4_plateset1_train_3_num_train_batches_1_holdoutbatch_3plate	1	3	1_train_batches_76_sites	0.262238
4	1	test_batch1_plateset0_train_2-3_num_train_batches_2_holdoutbatch_4plate	2	8	2_train_batches_01_sites	0.0364583
4	1	test_batch1_plateset0_train_2-4-3_num_train_batches_3_holdoutbatch_4plate	3	12	3_train_batches_01_sites	0.0494792
4	1	test_batch1_plateset0_train_2-4_num_train_batches_2_holdoutbatch_4plate	2	8	2_train_batches_01_sites	0.0390625
4	1	test_batch1_plateset0_train_2_num_train_batches_1_holdoutbatch_4plate	1	4	1_train_batches_01_sites	0.0390625
4	1	test_batch1_plateset0_train_3_num_train_batches_1_holdoutbatch_4plate	1	4	1_train_batches_01_sites	0.015625
4	1	test_batch1_plateset0_train_4-3_num_train_batches_2_holdoutbatch_4plate	2	8	2_train_batches_01_sites	0.0260417
4	1	test_batch1_plateset0_train_4_num_train_batches_1_holdoutbatch_4plate	1	4	1_train_batches_01_sites	0.0130208
4	1	test_batch1_plateset1_train_2-3_num_train_batches_2_holdoutbatch_4plate	2	8	2_train_batches_01_sites	0.0625
4	1	test_batch1_plateset1_train_2-4-3_num_train_batches_3_holdoutbatch_4plate	3	12	3_train_batches_01_sites	0.0755208
4	1	test_batch1_plateset1_train_2-4_num_train_batches_2_holdoutbatch_4plate	2	8	2_train_batches_01_sites	0.046875
4	1	test_batch1_plateset1_train_2_num_train_batches_1_holdoutbatch_4plate	1	4	1_train_batches_01_sites	0.0260417
4	1	test_batch1_plateset1_train_3_num_train_batches_1_holdoutbatch_4plate	1	4	1_train_batches_01_sites	0.0546875
4	1	test_batch1_plateset1_train_4-3_num_train_batches_2_holdoutbatch_4plate	2	8	2_train_batches_01_sites	0.0703125
4	1	test_batch1_plateset1_train_4_num_train_batches_1_holdoutbatch_4plate	1	4	1_train_batches_01_sites	0.015625
4	1	test_batch2_plateset0_train_1-3_num_train_batches_2_holdoutbatch_4plate	2	8	2_train_batches_01_sites	0.0807292
4	1	test_batch2_plateset0_train_1_num_train_batches_1_holdoutbatch_4plate	1	4	1_train_batches_01_sites	0.0546875
4	1	test_batch2_plateset0_train_3_num_train_batches_1_holdoutbatch_4plate	1	4	1_train_batches_01_sites	0.0520833
4	1	test_batch2_plateset0_train_4-1-3_num_train_batches_3_holdoutbatch_4plate	3	12	3_train_batches_01_sites	0.114583
4	1	test_batch2_plateset0_train_4-1_num_train_batches_2_holdoutbatch_4plate	2	8	2_train_batches_01_sites	0.0729167
4	1	test_batch2_plateset0_train_4-3_num_train_batches_2_holdoutbatch_4plate	2	8	2_train_batches_01_sites	0.0625
4	1	test_batch2_plateset0_train_4_num_train_batches_1_holdoutbatch_4plate	1	4	1_train_batches_01_sites	0.0338542
4	1	test_batch2_plateset1_train_1-3_num_train_batches_2_holdoutbatch_4plate	2	8	2_train_batches_01_sites	0.0445026
4	1	test_batch2_plateset1_train_1_num_train_batches_1_holdoutbatch_4plate	1	4	1_train_batches_01_sites	0.026178
4	1	test_batch2_plateset1_train_3_num_train_batches_1_holdoutbatch_4plate	1	4	1_train_batches_01_sites	0.0366492
4	1	test_batch2_plateset1_train_4-1-3_num_train_batches_3_holdoutbatch_4plate	3	12	3_train_batches_01_sites	0.091623
4	1	test_batch2_plateset1_train_4-1_num_train_batches_2_holdoutbatch_4plate	2	8	2_train_batches_01_sites	0.0811518
4	1	test_batch2_plateset1_train_4-3_num_train_batches_2_holdoutbatch_4plate	2	8	2_train_batches_01_sites	0.0837696
4	1	test_batch2_plateset1_train_4_num_train_batches_1_holdoutbatch_4plate	1	4	1_train_batches_01_sites	0.0497382
4	1	test_batch3_plateset0_train_1_num_train_batches_1_holdoutbatch_4plate	1	4	1_train_batches_01_sites	0.0364583
4	1	test_batch3_plateset0_train_2-1_num_train_batches_2_holdoutbatch_4plate	2	8	2_train_batches_01_sites	0.0755208
4	1	test_batch3_plateset0_train_2-4-1_num_train_batches_3_holdoutbatch_4plate	3	12	3_train_batches_01_sites	0.0911458
4	1	test_batch3_plateset0_train_2-4_num_train_batches_2_holdoutbatch_4plate	2	8	2_train_batches_01_sites	0.0546875
4	1	test_batch3_plateset0_train_2_num_train_batches_1_holdoutbatch_4plate	1	4	1_train_batches_01_sites	0.046875
4	1	test_batch3_plateset0_train_4-1_num_train_batches_2_holdoutbatch_4plate	2	8	2_train_batches_01_sites	0.0807292
4	1	test_batch3_plateset0_train_4_num_train_batches_1_holdoutbatch_4plate	1	4	1_train_batches_01_sites	0.0416667
4	1	test_batch3_plateset1_train_1_num_train_batches_1_holdoutbatch_4plate	1	4	1_train_batches_01_sites	0.0156658
4	1	test_batch3_plateset1_train_2-1_num_train_batches_2_holdoutbatch_4plate	2	8	2_train_batches_01_sites	0.0417755
4	1	test_batch3_plateset1_train_2-4-1_num_train_batches_3_holdoutbatch_4plate	3	12	3_train_batches_01_sites	0.0522193
4	1	test_batch3_plateset1_train_2-4_num_train_batches_2_holdoutbatch_4plate	2	8	2_train_batches_01_sites	0.0548303
4	1	test_batch3_plateset1_train_2_num_train_batches_1_holdoutbatch_4plate	1	4	1_train_batches_01_sites	0.0365535
4	1	test_batch3_plateset1_train_4-1_num_train_batches_2_holdoutbatch_4plate	2	8	2_train_batches_01_sites	0.0469974
4	1	test_batch3_plateset1_train_4_num_train_batches_1_holdoutbatch_4plate	1	4	1_train_batches_01_sites	0.0287206
4	1	test_batch4_plateset0_train_1-3_num_train_batches_2_holdoutbatch_4plate	2	8	2_train_batches_01_sites	0.0416667
4	1	test_batch4_plateset0_train_1_num_train_batches_1_holdoutbatch_4plate	1	4	1_train_batches_01_sites	0.0260417
4	1	test_batch4_plateset0_train_2-1-3_num_train_batches_3_holdoutbatch_4plate	3	12	3_train_batches_01_sites	0.0755208
4	1	test_batch4_plateset0_train_2-1_num_train_batches_2_holdoutbatch_4plate	2	8	2_train_batches_01_sites	0.0520833
4	1	test_batch4_plateset0_train_2-3_num_train_batches_2_holdoutbatch_4plate	2	8	2_train_batches_01_sites	0.046875
4	1	test_batch4_plateset0_train_2_num_train_batches_1_holdoutbatch_4plate	1	4	1_train_batches_01_sites	0.0416667
4	1	test_batch4_plateset0_train_3_num_train_batches_1_holdoutbatch_4plate	1	4	1_train_batches_01_sites	0.03125
4	1	test_batch4_plateset1_train_1-3_num_train_batches_2_holdoutbatch_4plate	2	8	2_train_batches_01_sites	0.0472441
4	1	test_batch4_plateset1_train_1_num_train_batches_1_holdoutbatch_4plate	1	4	1_train_batches_01_sites	0.023622
4	1	test_batch4_plateset1_train_2-1-3_num_train_batches_3_holdoutbatch_4plate	3	12	3_train_batches_01_sites	0.0524934
4	1	test_batch4_plateset1_train_2-1_num_train_batches_2_holdoutbatch_4plate	2	8	2_train_batches_01_sites	0.0472441
4	1	test_batch4_plateset1_train_2-3_num_train_batches_2_holdoutbatch_4plate	2	8	2_train_batches_01_sites	0.0498688
4	1	test_batch4_plateset1_train_2_num_train_batches_1_holdoutbatch_4plate	1	4	1_train_batches_01_sites	0.0314961
4	1	test_batch4_plateset1_train_3_num_train_batches_1_holdoutbatch_4plate	1	4	1_train_batches_01_sites	0.0314961
4	9	test_batch1_plateset0_train_2-3_num_train_batches_2_holdoutbatch_4plate	2	8	2_train_batches_09_sites	0.223958
4	9	test_batch1_plateset0_train_2-4-3_num_train_batches_3_holdoutbatch_4plate	3	12	3_train_batches_09_sites	0.263021
4	9	test_batch1_plateset0_train_2-4_num_train_batches_2_holdoutbatch_4plate	2	8	2_train_batches_09_sites	0.213542
4	9	test_batch1_plateset0_train_2_num_train_batches_1_holdoutbatch_4plate	1	4	1_train_batches_09_sites	0.166667
4	9	test_batch1_plateset0_train_3_num_train_batches_1_holdoutbatch_4plate	1	4	1_train_batches_09_sites	0.119792
4	9	test_batch1_plateset0_train_4-3_num_train_batches_2_holdoutbatch_4plate	2	8	2_train_batches_09_sites	0.177083
4	9	test_batch1_plateset0_train_4_num_train_batches_1_holdoutbatch_4plate	1	4	1_train_batches_09_sites	0.106771
4	9	test_batch1_plateset1_train_2-3_num_train_batches_2_holdoutbatch_4plate	2	8	2_train_batches_09_sites	0.265625
4	9	test_batch1_plateset1_train_2-4-3_num_train_batches_3_holdoutbatch_4plate	3	12	3_train_batches_09_sites	0.322917
4	9	test_batch1_plateset1_train_2-4_num_train_batches_2_holdoutbatch_4plate	2	8	2_train_batches_09_sites	0.242188
4	9	test_batch1_plateset1_train_2_num_train_batches_1_holdoutbatch_4plate	1	4	1_train_batches_09_sites	0.135417
4	9	test_batch1_plateset1_train_3_num_train_batches_1_holdoutbatch_4plate	1	4	1_train_batches_09_sites	0.122396
4	9	test_batch1_plateset1_train_4-3_num_train_batches_2_holdoutbatch_4plate	2	8	2_train_batches_09_sites	0.25
4	9	test_batch1_plateset1_train_4_num_train_batches_1_holdoutbatch_4plate	1	4	1_train_batches_09_sites	0.114583
4	9	test_batch2_plateset0_train_1-3_num_train_batches_2_holdoutbatch_4plate	2	8	2_train_batches_09_sites	0.40625
4	9	test_batch2_plateset0_train_1_num_train_batches_1_holdoutbatch_4plate	1	4	1_train_batches_09_sites	0.203125
4	9	test_batch2_plateset0_train_3_num_train_batches_1_holdoutbatch_4plate	1	4	1_train_batches_09_sites	0.226562
4	9	test_batch2_plateset0_train_4-1-3_num_train_batches_3_holdoutbatch_4plate	3	12	3_train_batches_09_sites	0.46875
4	9	test_batch2_plateset0_train_4-1_num_train_batches_2_holdoutbatch_4plate	2	8	2_train_batches_09_sites	0.325521
4	9	test_batch2_plateset0_train_4-3_num_train_batches_2_holdoutbatch_4plate	2	8	2_train_batches_09_sites	0.348958
4	9	test_batch2_plateset0_train_4_num_train_batches_1_holdoutbatch_4plate	1	4	1_train_batches_09_sites	0.125
4	9	test_batch2_plateset1_train_1-3_num_train_batches_2_holdoutbatch_4plate	2	8	2_train_batches_09_sites	0.371728
4	9	test_batch2_plateset1_train_1_num_train_batches_1_holdoutbatch_4plate	1	4	1_train_batches_09_sites	0.159686
4	9	test_batch2_plateset1_train_3_num_train_batches_1_holdoutbatch_4plate	1	4	1_train_batches_09_sites	0.246073
4	9	test_batch2_plateset1_train_4-1-3_num_train_batches_3_holdoutbatch_4plate	3	12	3_train_batches_09_sites	0.458115
4	9	test_batch2_plateset1_train_4-1_num_train_batches_2_holdoutbatch_4plate	2	8	2_train_batches_09_sites	0.280105
4	9	test_batch2_plateset1_train_4-3_num_train_batches_2_holdoutbatch_4plate	2	8	2_train_batches_09_sites	0.337696
4	9	test_batch2_plateset1_train_4_num_train_batches_1_holdoutbatch_4plate	1	4	1_train_batches_09_sites	0.164921
4	9	test_batch3_plateset0_train_1_num_train_batches_1_holdoutbatch_4plate	1	4	1_train_batches_09_sites	0.145833
4	9	test_batch3_plateset0_train_2-1_num_train_batches_2_holdoutbatch_4plate	2	8	2_train_batches_09_sites	0.317708
4	9	test_batch3_plateset0_train_2-4-1_num_train_batches_3_holdoutbatch_4plate	3	12	3_train_batches_09_sites	0.390625
4	9	test_batch3_plateset0_train_2-4_num_train_batches_2_holdoutbatch_4plate	2	8	2_train_batches_09_sites	0.299479
4	9	test_batch3_plateset0_train_2_num_train_batches_1_holdoutbatch_4plate	1	4	1_train_batches_09_sites	0.221354
4	9	test_batch3_plateset0_train_4-1_num_train_batches_2_holdoutbatch_4plate	2	8	2_train_batches_09_sites	0.263021
4	9	test_batch3_plateset0_train_4_num_train_batches_1_holdoutbatch_4plate	1	4	1_train_batches_09_sites	0.138021
4	9	test_batch3_plateset1_train_1_num_train_batches_1_holdoutbatch_4plate	1	4	1_train_batches_09_sites	0.0913838
4	9	test_batch3_plateset1_train_2-1_num_train_batches_2_holdoutbatch_4plate	2	8	2_train_batches_09_sites	0.289817
4	9	test_batch3_plateset1_train_2-4-1_num_train_batches_3_holdoutbatch_4plate	3	12	3_train_batches_09_sites	0.375979
4	9	test_batch3_plateset1_train_2-4_num_train_batches_2_holdoutbatch_4plate	2	8	2_train_batches_09_sites	0.287206
4	9	test_batch3_plateset1_train_2_num_train_batches_1_holdoutbatch_4plate	1	4	1_train_batches_09_sites	0.18799
4	9	test_batch3_plateset1_train_4-1_num_train_batches_2_holdoutbatch_4plate	2	8	2_train_batches_09_sites	0.237598
4	9	test_batch3_plateset1_train_4_num_train_batches_1_holdoutbatch_4plate	1	4	1_train_batches_09_sites	0.146214
4	9	test_batch4_plateset0_train_1-3_num_train_batches_2_holdoutbatch_4plate	2	8	2_train_batches_09_sites	0.263021
4	9	test_batch4_plateset0_train_1_num_train_batches_1_holdoutbatch_4plate	1	4	1_train_batches_09_sites	0.0989583
4	9	test_batch4_plateset0_train_2-1-3_num_train_batches_3_holdoutbatch_4plate	3	12	3_train_batches_09_sites	0.302083
4	9	test_batch4_plateset0_train_2-1_num_train_batches_2_holdoutbatch_4plate	2	8	2_train_batches_09_sites	0.208333
4	9	test_batch4_plateset0_train_2-3_num_train_batches_2_holdoutbatch_4plate	2	8	2_train_batches_09_sites	0.25
4	9	test_batch4_plateset0_train_2_num_train_batches_1_holdoutbatch_4plate	1	4	1_train_batches_09_sites	0.138021
4	9	test_batch4_plateset0_train_3_num_train_batches_1_holdoutbatch_4plate	1	4	1_train_batches_09_sites	0.161458
4	9	test_batch4_plateset1_train_1-3_num_train_batches_2_holdoutbatch_4plate	2	8	2_train_batches_09_sites	0.225722
4	9	test_batch4_plateset1_train_1_num_train_batches_1_holdoutbatch_4plate	1	4	1_train_batches_09_sites	0.115486
4	9	test_batch4_plateset1_train_2-1-3_num_train_batches_3_holdoutbatch_4plate	3	12	3_train_batches_09_sites	0.254593
4	9	test_batch4_plateset1_train_2-1_num_train_batches_2_holdoutbatch_4plate	2	8	2_train_batches_09_sites	0.191601
4	9	test_batch4_plateset1_train_2-3_num_train_batches_2_holdoutbatch_4plate	2	8	2_train_batches_09_sites	0.15748
4	9	test_batch4_plateset1_train_2_num_train_batches_1_holdoutbatch_4plate	1	4	1_train_batches_09_sites	0.120735
4	9	test_batch4_plateset1_train_3_num_train_batches_1_holdoutbatch_4plate	1	4	1_train_batches_09_sites	0.12336
4	32	test_batch1_plateset0_train_2-3_num_train_batches_2_holdoutbatch_4plate	2	8	2_train_batches_32_sites	0.369792
4	32	test_batch1_plateset0_train_2-4-3_num_train_batches_3_holdoutbatch_4plate	3	12	3_train_batches_32_sites	0.455729
4	32	test_batch1_plateset0_train_2-4_num_train_batches_2_holdoutbatch_4plate	2	8	2_train_batches_32_sites	0.395833
4	32	test_batch1_plateset0_train_2_num_train_batches_1_holdoutbatch_4plate	1	4	1_train_batches_32_sites	0.21875
4	32	test_batch1_plateset0_train_3_num_train_batches_1_holdoutbatch_4plate	1	4	1_train_batches_32_sites	0.216146
4	32	test_batch1_plateset0_train_4-3_num_train_batches_2_holdoutbatch_4plate	2	8	2_train_batches_32_sites	0.348958
4	32	test_batch1_plateset0_train_4_num_train_batches_1_holdoutbatch_4plate	1	4	1_train_batches_32_sites	0.177083
4	32	test_batch1_plateset1_train_2-3_num_train_batches_2_holdoutbatch_4plate	2	8	2_train_batches_32_sites	0.380208
4	32	test_batch1_plateset1_train_2-4-3_num_train_batches_3_holdoutbatch_4plate	3	12	3_train_batches_32_sites	0.479167
4	32	test_batch1_plateset1_train_2-4_num_train_batches_2_holdoutbatch_4plate	2	8	2_train_batches_32_sites	0.388021
4	32	test_batch1_plateset1_train_2_num_train_batches_1_holdoutbatch_4plate	1	4	1_train_batches_32_sites	0.236979
4	32	test_batch1_plateset1_train_3_num_train_batches_1_holdoutbatch_4plate	1	4	1_train_batches_32_sites	0.229167
4	32	test_batch1_plateset1_train_4-3_num_train_batches_2_holdoutbatch_4plate	2	8	2_train_batches_32_sites	0.416667
4	32	test_batch1_plateset1_train_4_num_train_batches_1_holdoutbatch_4plate	1	4	1_train_batches_32_sites	0.192708
4	32	test_batch2_plateset0_train_1-3_num_train_batches_2_holdoutbatch_4plate	2	8	2_train_batches_32_sites	0.544271
4	32	test_batch2_plateset0_train_1_num_train_batches_1_holdoutbatch_4plate	1	4	1_train_batches_32_sites	0.307292
4	32	test_batch2_plateset0_train_3_num_train_batches_1_holdoutbatch_4plate	1	4	1_train_batches_32_sites	0.354167
4	32	test_batch2_plateset0_train_4-1-3_num_train_batches_3_holdoutbatch_4plate	3	12	3_train_batches_32_sites	0.640625
4	32	test_batch2_plateset0_train_4-1_num_train_batches_2_holdoutbatch_4plate	2	8	2_train_batches_32_sites	0.46875
4	32	test_batch2_plateset0_train_4-3_num_train_batches_2_holdoutbatch_4plate	2	8	2_train_batches_32_sites	0.526042
4	32	test_batch2_plateset0_train_4_num_train_batches_1_holdoutbatch_4plate	1	4	1_train_batches_32_sites	0.208333
4	32	test_batch2_plateset1_train_1-3_num_train_batches_2_holdoutbatch_4plate	2	8	2_train_batches_32_sites	0.568063
4	32	test_batch2_plateset1_train_1_num_train_batches_1_holdoutbatch_4plate	1	4	1_train_batches_32_sites	0.240838
4	32	test_batch2_plateset1_train_3_num_train_batches_1_holdoutbatch_4plate	1	4	1_train_batches_32_sites	0.316754
4	32	test_batch2_plateset1_train_4-1-3_num_train_batches_3_holdoutbatch_4plate	3	12	3_train_batches_32_sites	0.693717
4	32	test_batch2_plateset1_train_4-1_num_train_batches_2_holdoutbatch_4plate	2	8	2_train_batches_32_sites	0.5
4	32	test_batch2_plateset1_train_4-3_num_train_batches_2_holdoutbatch_4plate	2	8	2_train_batches_32_sites	0.568063
4	32	test_batch2_plateset1_train_4_num_train_batches_1_holdoutbatch_4plate	1	4	1_train_batches_32_sites	0.277487
4	32	test_batch3_plateset0_train_1_num_train_batches_1_holdoutbatch_4plate	1	4	1_train_batches_32_sites	0.223958
4	32	test_batch3_plateset0_train_2-1_num_train_batches_2_holdoutbatch_4plate	2	8	2_train_batches_32_sites	0.471354
4	32	test_batch3_plateset0_train_2-4-1_num_train_batches_3_holdoutbatch_4plate	3	12	3_train_batches_32_sites	0.565104
4	32	test_batch3_plateset0_train_2-4_num_train_batches_2_holdoutbatch_4plate	2	8	2_train_batches_32_sites	0.458333
4	32	test_batch3_plateset0_train_2_num_train_batches_1_holdoutbatch_4plate	1	4	1_train_batches_32_sites	0.265625
4	32	test_batch3_plateset0_train_4-1_num_train_batches_2_holdoutbatch_4plate	2	8	2_train_batches_32_sites	0.414062
4	32	test_batch3_plateset0_train_4_num_train_batches_1_holdoutbatch_4plate	1	4	1_train_batches_32_sites	0.21875
4	32	test_batch3_plateset1_train_1_num_train_batches_1_holdoutbatch_4plate	1	4	1_train_batches_32_sites	0.177546
4	32	test_batch3_plateset1_train_2-1_num_train_batches_2_holdoutbatch_4plate	2	8	2_train_batches_32_sites	0.420366
4	32	test_batch3_plateset1_train_2-4-1_num_train_batches_3_holdoutbatch_4plate	3	12	3_train_batches_32_sites	0.556136
4	32	test_batch3_plateset1_train_2-4_num_train_batches_2_holdoutbatch_4plate	2	8	2_train_batches_32_sites	0.43342
4	32	test_batch3_plateset1_train_2_num_train_batches_1_holdoutbatch_4plate	1	4	1_train_batches_32_sites	0.224543
4	32	test_batch3_plateset1_train_4-1_num_train_batches_2_holdoutbatch_4plate	2	8	2_train_batches_32_sites	0.394256
4	32	test_batch3_plateset1_train_4_num_train_batches_1_holdoutbatch_4plate	1	4	1_train_batches_32_sites	0.214099
4	32	test_batch4_plateset0_train_1-3_num_train_batches_2_holdoutbatch_4plate	2	8	2_train_batches_32_sites	0.411458
4	32	test_batch4_plateset0_train_1_num_train_batches_1_holdoutbatch_4plate	1	4	1_train_batches_32_sites	0.226562
4	32	test_batch4_plateset0_train_2-1-3_num_train_batches_3_holdoutbatch_4plate	3	12	3_train_batches_32_sites	0.479167
4	32	test_batch4_plateset0_train_2-1_num_train_batches_2_holdoutbatch_4plate	2	8	2_train_batches_32_sites	0.414062
4	32	test_batch4_plateset0_train_2-3_num_train_batches_2_holdoutbatch_4plate	2	8	2_train_batches_32_sites	0.388021
4	32	test_batch4_plateset0_train_2_num_train_batches_1_holdoutbatch_4plate	1	4	1_train_batches_32_sites	0.223958
4	32	test_batch4_plateset0_train_3_num_train_batches_1_holdoutbatch_4plate	1	4	1_train_batches_32_sites	0.263021
4	32	test_batch4_plateset1_train_1-3_num_train_batches_2_holdoutbatch_4plate	2	8	2_train_batches_32_sites	0.401575
4	32	test_batch4_plateset1_train_1_num_train_batches_1_holdoutbatch_4plate	1	4	1_train_batches_32_sites	0.15748
4	32	test_batch4_plateset1_train_2-1-3_num_train_batches_3_holdoutbatch_4plate	3	12	3_train_batches_32_sites	0.456693
4	32	test_batch4_plateset1_train_2-1_num_train_batches_2_holdoutbatch_4plate	2	8	2_train_batches_32_sites	0.351706
4	32	test_batch4_plateset1_train_2-3_num_train_batches_2_holdoutbatch_4plate	2	8	2_train_batches_32_sites	0.335958
4	32	test_batch4_plateset1_train_2_num_train_batches_1_holdoutbatch_4plate	1	4	1_train_batches_32_sites	0.207349
4	32	test_batch4_plateset1_train_3_num_train_batches_1_holdoutbatch_4plate	1	4	1_train_batches_32_sites	0.215223
4	76	test_batch1_plateset0_train_2-3_num_train_batches_2_holdoutbatch_4plate	2	8	2_train_batches_76_sites	0.380208
4	76	test_batch1_plateset0_train_2-4-3_num_train_batches_3_holdoutbatch_4plate	3	12	3_train_batches_76_sites	0.507812
4	76	test_batch1_plateset0_train_2-4_num_train_batches_2_holdoutbatch_4plate	2	8	2_train_batches_76_sites	0.390625
4	76	test_batch1_plateset0_train_2_num_train_batches_1_holdoutbatch_4plate	1	4	1_train_batches_76_sites	0.268229
4	76	test_batch1_plateset0_train_3_num_train_batches_1_holdoutbatch_4plate	1	4	1_train_batches_76_sites	0.236979
4	76	test_batch1_plateset0_train_4-3_num_train_batches_2_holdoutbatch_4plate	2	8	2_train_batches_76_sites	0.424479
4	76	test_batch1_plateset0_train_4_num_train_batches_1_holdoutbatch_4plate	1	4	1_train_batches_76_sites	0.236979
4	76	test_batch1_plateset1_train_2-3_num_train_batches_2_holdoutbatch_4plate	2	8	2_train_batches_76_sites	0.440104
4	76	test_batch1_plateset1_train_2-4-3_num_train_batches_3_holdoutbatch_4plate	3	12	3_train_batches_76_sites	0.570312
4	76	test_batch1_plateset1_train_2-4_num_train_batches_2_holdoutbatch_4plate	2	8	2_train_batches_76_sites	0.5
4	76	test_batch1_plateset1_train_2_num_train_batches_1_holdoutbatch_4plate	1	4	1_train_batches_76_sites	0.265625
4	76	test_batch1_plateset1_train_3_num_train_batches_1_holdoutbatch_4plate	1	4	1_train_batches_76_sites	0.276042
4	76	test_batch1_plateset1_train_4-3_num_train_batches_2_holdoutbatch_4plate	2	8	2_train_batches_76_sites	0.440104
4	76	test_batch1_plateset1_train_4_num_train_batches_1_holdoutbatch_4plate	1	4	1_train_batches_76_sites	0.231771
4	76	test_batch2_plateset0_train_1-3_num_train_batches_2_holdoutbatch_4plate	2	8	2_train_batches_76_sites	0.677083
4	76	test_batch2_plateset0_train_1_num_train_batches_1_holdoutbatch_4plate	1	4	1_train_batches_76_sites	0.3125
4	76	test_batch2_plateset0_train_3_num_train_batches_1_holdoutbatch_4plate	1	4	1_train_batches_76_sites	0.416667
4	76	test_batch2_plateset0_train_4-1-3_num_train_batches_3_holdoutbatch_4plate	3	12	3_train_batches_76_sites	0.776042
4	76	test_batch2_plateset0_train_4-1_num_train_batches_2_holdoutbatch_4plate	2	8	2_train_batches_76_sites	0.578125
4	76	test_batch2_plateset0_train_4-3_num_train_batches_2_holdoutbatch_4plate	2	8	2_train_batches_76_sites	0.658854
4	76	test_batch2_plateset0_train_4_num_train_batches_1_holdoutbatch_4plate	1	4	1_train_batches_76_sites	0.276042
4	76	test_batch2_plateset1_train_1-3_num_train_batches_2_holdoutbatch_4plate	2	8	2_train_batches_76_sites	0.683246
4	76	test_batch2_plateset1_train_1_num_train_batches_1_holdoutbatch_4plate	1	4	1_train_batches_76_sites	0.340314
4	76	test_batch2_plateset1_train_3_num_train_batches_1_holdoutbatch_4plate	1	4	1_train_batches_76_sites	0.39267
4	76	test_batch2_plateset1_train_4-1-3_num_train_batches_3_holdoutbatch_4plate	3	12	3_train_batches_76_sites	0.764398
4	76	test_batch2_plateset1_train_4-1_num_train_batches_2_holdoutbatch_4plate	2	8	2_train_batches_76_sites	0.554974
4	76	test_batch2_plateset1_train_4-3_num_train_batches_2_holdoutbatch_4plate	2	8	2_train_batches_76_sites	0.581152
4	76	test_batch2_plateset1_train_4_num_train_batches_1_holdoutbatch_4plate	1	4	1_train_batches_76_sites	0.293194
4	76	test_batch3_plateset0_train_1_num_train_batches_1_holdoutbatch_4plate	1	4	1_train_batches_76_sites	0.244792
4	76	test_batch3_plateset0_train_2-1_num_train_batches_2_holdoutbatch_4plate	2	8	2_train_batches_76_sites	0.510417
4	76	test_batch3_plateset0_train_2-4-1_num_train_batches_3_holdoutbatch_4plate	3	12	3_train_batches_76_sites	0.619792
4	76	test_batch3_plateset0_train_2-4_num_train_batches_2_holdoutbatch_4plate	2	8	2_train_batches_76_sites	0.546875
4	76	test_batch3_plateset0_train_2_num_train_batches_1_holdoutbatch_4plate	1	4	1_train_batches_76_sites	0.341146
4	76	test_batch3_plateset0_train_4-1_num_train_batches_2_holdoutbatch_4plate	2	8	2_train_batches_76_sites	0.502604
4	76	test_batch3_plateset0_train_4_num_train_batches_1_holdoutbatch_4plate	1	4	1_train_batches_76_sites	0.289062
4	76	test_batch3_plateset1_train_1_num_train_batches_1_holdoutbatch_4plate	1	4	1_train_batches_76_sites	0.248042
4	76	test_batch3_plateset1_train_2-1_num_train_batches_2_holdoutbatch_4plate	2	8	2_train_batches_76_sites	0.519582
4	76	test_batch3_plateset1_train_2-4-1_num_train_batches_3_holdoutbatch_4plate	3	12	3_train_batches_76_sites	0.663185
4	76	test_batch3_plateset1_train_2-4_num_train_batches_2_holdoutbatch_4plate	2	8	2_train_batches_76_sites	0.582245
4	76	test_batch3_plateset1_train_2_num_train_batches_1_holdoutbatch_4plate	1	4	1_train_batches_76_sites	0.360313
4	76	test_batch3_plateset1_train_4-1_num_train_batches_2_holdoutbatch_4plate	2	8	2_train_batches_76_sites	0.477807
4	76	test_batch3_plateset1_train_4_num_train_batches_1_holdoutbatch_4plate	1	4	1_train_batches_76_sites	0.268929
4	76	test_batch4_plateset0_train_1-3_num_train_batches_2_holdoutbatch_4plate	2	8	2_train_batches_76_sites	0.528646
4	76	test_batch4_plateset0_train_1_num_train_batches_1_holdoutbatch_4plate	1	4	1_train_batches_76_sites	0.276042
4	76	test_batch4_plateset0_train_2-1-3_num_train_batches_3_holdoutbatch_4plate	3	12	3_train_batches_76_sites	0.606771
4	76	test_batch4_plateset0_train_2-1_num_train_batches_2_holdoutbatch_4plate	2	8	2_train_batches_76_sites	0.466146
4	76	test_batch4_plateset0_train_2-3_num_train_batches_2_holdoutbatch_4plate	2	8	2_train_batches_76_sites	0.492188
4	76	test_batch4_plateset0_train_2_num_train_batches_1_holdoutbatch_4plate	1	4	1_train_batches_76_sites	0.307292
4	76	test_batch4_plateset0_train_3_num_train_batches_1_holdoutbatch_4plate	1	4	1_train_batches_76_sites	0.338542
4	76	test_batch4_plateset1_train_1-3_num_train_batches_2_holdoutbatch_4plate	2	8	2_train_batches_76_sites	0.514436
4	76	test_batch4_plateset1_train_1_num_train_batches_1_holdoutbatch_4plate	1	4	1_train_batches_76_sites	0.233596
4	76	test_batch4_plateset1_train_2-1-3_num_train_batches_3_holdoutbatch_4plate	3	12	3_train_batches_76_sites	0.580052
4	76	test_batch4_plateset1_train_2-1_num_train_batches_2_holdoutbatch_4plate	2	8	2_train_batches_76_sites	0.47769
4	76	test_batch4_plateset1_train_2-3_num_train_batches_2_holdoutbatch_4plate	2	8	2_train_batches_76_sites	0.440945
4	76	test_batch4_plateset1_train_2_num_train_batches_1_holdoutbatch_4plate	1	4	1_train_batches_76_sites	0.283465
4	76	test_batch4_plateset1_train_3_num_train_batches_1_holdoutbatch_4plate	1	4	1_train_batches_76_sites	0.283465
5	1	test_batch1_plateset0_train_2-3_num_train_batches_2_holdoutbatch_5plate	2	10	2_train_batches_01_sites	0.05625
5	1	test_batch1_plateset0_train_2-4-3_num_train_batches_3_holdoutbatch_5plate	3	15	3_train_batches_01_sites	0.0541667
5	1	test_batch1_plateset0_train_2-4_num_train_batches_2_holdoutbatch_5plate	2	10	2_train_batches_01_sites	0.0458333
5	1	test_batch1_plateset0_train_2_num_train_batches_1_holdoutbatch_5plate	1	5	1_train_batches_01_sites	0.0270833
5	1	test_batch1_plateset0_train_3_num_train_batches_1_holdoutbatch_5plate	1	5	1_train_batches_01_sites	0.03125
5	1	test_batch1_plateset0_train_4-3_num_train_batches_2_holdoutbatch_5plate	2	10	2_train_batches_01_sites	0.03125
5	1	test_batch1_plateset0_train_4_num_train_batches_1_holdoutbatch_5plate	1	5	1_train_batches_01_sites	0.0208333
5	1	test_batch1_plateset1_train_2-3_num_train_batches_2_holdoutbatch_5plate	2	10	2_train_batches_01_sites	0.0854167
5	1	test_batch1_plateset1_train_2-4-3_num_train_batches_3_holdoutbatch_5plate	3	15	3_train_batches_01_sites	0.08125
5	1	test_batch1_plateset1_train_2-4_num_train_batches_2_holdoutbatch_5plate	2	10	2_train_batches_01_sites	0.05
5	1	test_batch1_plateset1_train_2_num_train_batches_1_holdoutbatch_5plate	1	5	1_train_batches_01_sites	0.0375
5	1	test_batch1_plateset1_train_3_num_train_batches_1_holdoutbatch_5plate	1	5	1_train_batches_01_sites	0.0395833
5	1	test_batch1_plateset1_train_4-3_num_train_batches_2_holdoutbatch_5plate	2	10	2_train_batches_01_sites	0.0479167
5	1	test_batch1_plateset1_train_4_num_train_batches_1_holdoutbatch_5plate	1	5	1_train_batches_01_sites	0.025
5	1	test_batch2_plateset0_train_1-3_num_train_batches_2_holdoutbatch_5plate	2	10	2_train_batches_01_sites	0.0979167
5	1	test_batch2_plateset0_train_1_num_train_batches_1_holdoutbatch_5plate	1	5	1_train_batches_01_sites	0.0583333
5	1	test_batch2_plateset0_train_3_num_train_batches_1_holdoutbatch_5plate	1	5	1_train_batches_01_sites	0.0479167
5	1	test_batch2_plateset0_train_4-1-3_num_train_batches_3_holdoutbatch_5plate	3	15	3_train_batches_01_sites	0.1125
5	1	test_batch2_plateset0_train_4-1_num_train_batches_2_holdoutbatch_5plate	2	10	2_train_batches_01_sites	0.0875
5	1	test_batch2_plateset0_train_4-3_num_train_batches_2_holdoutbatch_5plate	2	10	2_train_batches_01_sites	0.0875
5	1	test_batch2_plateset0_train_4_num_train_batches_1_holdoutbatch_5plate	1	5	1_train_batches_01_sites	0.0520833
5	1	test_batch2_plateset1_train_1-3_num_train_batches_2_holdoutbatch_5plate	2	10	2_train_batches_01_sites	0.0485232
5	1	test_batch2_plateset1_train_1_num_train_batches_1_holdoutbatch_5plate	1	5	1_train_batches_01_sites	0.0232068
5	1	test_batch2_plateset1_train_3_num_train_batches_1_holdoutbatch_5plate	1	5	1_train_batches_01_sites	0.0400844
5	1	test_batch2_plateset1_train_4-1-3_num_train_batches_3_holdoutbatch_5plate	3	15	3_train_batches_01_sites	0.0864979
5	1	test_batch2_plateset1_train_4-1_num_train_batches_2_holdoutbatch_5plate	2	10	2_train_batches_01_sites	0.0801688
5	1	test_batch2_plateset1_train_4-3_num_train_batches_2_holdoutbatch_5plate	2	10	2_train_batches_01_sites	0.0780591
5	1	test_batch2_plateset1_train_4_num_train_batches_1_holdoutbatch_5plate	1	5	1_train_batches_01_sites	0.056962
5	1	test_batch3_plateset0_train_1_num_train_batches_1_holdoutbatch_5plate	1	5	1_train_batches_01_sites	0.04375
5	1	test_batch3_plateset0_train_2-1_num_train_batches_2_holdoutbatch_5plate	2	10	2_train_batches_01_sites	0.0854167
5	1	test_batch3_plateset0_train_2-4-1_num_train_batches_3_holdoutbatch_5plate	3	15	3_train_batches_01_sites	0.0854167
5	1	test_batch3_plateset0_train_2-4_num_train_batches_2_holdoutbatch_5plate	2	10	2_train_batches_01_sites	0.0875
5	1	test_batch3_plateset0_train_2_num_train_batches_1_holdoutbatch_5plate	1	5	1_train_batches_01_sites	0.0479167
5	1	test_batch3_plateset0_train_4-1_num_train_batches_2_holdoutbatch_5plate	2	10	2_train_batches_01_sites	0.0895833
5	1	test_batch3_plateset0_train_4_num_train_batches_1_holdoutbatch_5plate	1	5	1_train_batches_01_sites	0.0375
5	1	test_batch3_plateset1_train_1_num_train_batches_1_holdoutbatch_5plate	1	5	1_train_batches_01_sites	0.0272537
5	1	test_batch3_plateset1_train_2-1_num_train_batches_2_holdoutbatch_5plate	2	10	2_train_batches_01_sites	0.0524109
5	1	test_batch3_plateset1_train_2-4-1_num_train_batches_3_holdoutbatch_5plate	3	15	3_train_batches_01_sites	0.0712788
5	1	test_batch3_plateset1_train_2-4_num_train_batches_2_holdoutbatch_5plate	2	10	2_train_batches_01_sites	0.0587002
5	1	test_batch3_plateset1_train_2_num_train_batches_1_holdoutbatch_5plate	1	5	1_train_batches_01_sites	0.0356394
5	1	test_batch3_plateset1_train_4-1_num_train_batches_2_holdoutbatch_5plate	2	10	2_train_batches_01_sites	0.0440252
5	1	test_batch3_plateset1_train_4_num_train_batches_1_holdoutbatch_5plate	1	5	1_train_batches_01_sites	0.033543
5	1	test_batch4_plateset0_train_1-3_num_train_batches_2_holdoutbatch_5plate	2	10	2_train_batches_01_sites	0.06875
5	1	test_batch4_plateset0_train_1_num_train_batches_1_holdoutbatch_5plate	1	5	1_train_batches_01_sites	0.0395833
5	1	test_batch4_plateset0_train_2-1-3_num_train_batches_3_holdoutbatch_5plate	3	15	3_train_batches_01_sites	0.0979167
5	1	test_batch4_plateset0_train_2-1_num_train_batches_2_holdoutbatch_5plate	2	10	2_train_batches_01_sites	0.0729167
5	1	test_batch4_plateset0_train_2-3_num_train_batches_2_holdoutbatch_5plate	2	10	2_train_batches_01_sites	0.0875
5	1	test_batch4_plateset0_train_2_num_train_batches_1_holdoutbatch_5plate	1	5	1_train_batches_01_sites	0.0625
5	1	test_batch4_plateset0_train_3_num_train_batches_1_holdoutbatch_5plate	1	5	1_train_batches_01_sites	0.0458333
5	1	test_batch4_plateset1_train_1-3_num_train_batches_2_holdoutbatch_5plate	2	10	2_train_batches_01_sites	0.0420168
5	1	test_batch4_plateset1_train_1_num_train_batches_1_holdoutbatch_5plate	1	5	1_train_batches_01_sites	0.0378151
5	1	test_batch4_plateset1_train_2-1-3_num_train_batches_3_holdoutbatch_5plate	3	15	3_train_batches_01_sites	0.0378151
5	1	test_batch4_plateset1_train_2-1_num_train_batches_2_holdoutbatch_5plate	2	10	2_train_batches_01_sites	0.0567227
5	1	test_batch4_plateset1_train_2-3_num_train_batches_2_holdoutbatch_5plate	2	10	2_train_batches_01_sites	0.0609244
5	1	test_batch4_plateset1_train_2_num_train_batches_1_holdoutbatch_5plate	1	5	1_train_batches_01_sites	0.0378151
5	1	test_batch4_plateset1_train_3_num_train_batches_1_holdoutbatch_5plate	1	5	1_train_batches_01_sites	0.039916
5	9	test_batch1_plateset0_train_2-3_num_train_batches_2_holdoutbatch_5plate	2	10	2_train_batches_09_sites	0.247917
5	9	test_batch1_plateset0_train_2-4-3_num_train_batches_3_holdoutbatch_5plate	3	15	3_train_batches_09_sites	0.297917
5	9	test_batch1_plateset0_train_2-4_num_train_batches_2_holdoutbatch_5plate	2	10	2_train_batches_09_sites	0.25
5	9	test_batch1_plateset0_train_2_num_train_batches_1_holdoutbatch_5plate	1	5	1_train_batches_09_sites	0.15625
5	9	test_batch1_plateset0_train_3_num_train_batches_1_holdoutbatch_5plate	1	5	1_train_batches_09_sites	0.15625
5	9	test_batch1_plateset0_train_4-3_num_train_batches_2_holdoutbatch_5plate	2	10	2_train_batches_09_sites	0.2125
5	9	test_batch1_plateset0_train_4_num_train_batches_1_holdoutbatch_5plate	1	5	1_train_batches_09_sites	0.114583
5	9	test_batch1_plateset1_train_2-3_num_train_batches_2_holdoutbatch_5plate	2	10	2_train_batches_09_sites	0.289583
5	9	test_batch1_plateset1_train_2-4-3_num_train_batches_3_holdoutbatch_5plate	3	15	3_train_batches_09_sites	0.375
5	9	test_batch1_plateset1_train_2-4_num_train_batches_2_holdoutbatch_5plate	2	10	2_train_batches_09_sites	0.277083
5	9	test_batch1_plateset1_train_2_num_train_batches_1_holdoutbatch_5plate	1	5	1_train_batches_09_sites	0.164583
5	9	test_batch1_plateset1_train_3_num_train_batches_1_holdoutbatch_5plate	1	5	1_train_batches_09_sites	0.175
5	9	test_batch1_plateset1_train_4-3_num_train_batches_2_holdoutbatch_5plate	2	10	2_train_batches_09_sites	0.277083
5	9	test_batch1_plateset1_train_4_num_train_batches_1_holdoutbatch_5plate	1	5	1_train_batches_09_sites	0.120833
5	9	test_batch2_plateset0_train_1-3_num_train_batches_2_holdoutbatch_5plate	2	10	2_train_batches_09_sites	0.452083
5	9	test_batch2_plateset0_train_1_num_train_batches_1_holdoutbatch_5plate	1	5	1_train_batches_09_sites	0.225
5	9	test_batch2_plateset0_train_3_num_train_batches_1_holdoutbatch_5plate	1	5	1_train_batches_09_sites	0.304167
5	9	test_batch2_plateset0_train_4-1-3_num_train_batches_3_holdoutbatch_5plate	3	15	3_train_batches_09_sites	0.502083
5	9	test_batch2_plateset0_train_4-1_num_train_batches_2_holdoutbatch_5plate	2	10	2_train_batches_09_sites	0.372917
5	9	test_batch2_plateset0_train_4-3_num_train_batches_2_holdoutbatch_5plate	2	10	2_train_batches_09_sites	0.416667
5	9	test_batch2_plateset0_train_4_num_train_batches_1_holdoutbatch_5plate	1	5	1_train_batches_09_sites	0.15625
5	9	test_batch2_plateset1_train_1-3_num_train_batches_2_holdoutbatch_5plate	2	10	2_train_batches_09_sites	0.417722
5	9	test_batch2_plateset1_train_1_num_train_batches_1_holdoutbatch_5plate	1	5	1_train_batches_09_sites	0.172996
5	9	test_batch2_plateset1_train_3_num_train_batches_1_holdoutbatch_5plate	1	5	1_train_batches_09_sites	0.251055
5	9	test_batch2_plateset1_train_4-1-3_num_train_batches_3_holdoutbatch_5plate	3	15	3_train_batches_09_sites	0.489451
5	9	test_batch2_plateset1_train_4-1_num_train_batches_2_holdoutbatch_5plate	2	10	2_train_batches_09_sites	0.333333
5	9	test_batch2_plateset1_train_4-3_num_train_batches_2_holdoutbatch_5plate	2	10	2_train_batches_09_sites	0.377637
5	9	test_batch2_plateset1_train_4_num_train_batches_1_holdoutbatch_5plate	1	5	1_train_batches_09_sites	0.175105
5	9	test_batch3_plateset0_train_1_num_train_batches_1_holdoutbatch_5plate	1	5	1_train_batches_09_sites	0.160417
5	9	test_batch3_plateset0_train_2-1_num_train_batches_2_holdoutbatch_5plate	2	10	2_train_batches_09_sites	0.352083
5	9	test_batch3_plateset0_train_2-4-1_num_train_batches_3_holdoutbatch_5plate	3	15	3_train_batches_09_sites	0.44375
5	9	test_batch3_plateset0_train_2-4_num_train_batches_2_holdoutbatch_5plate	2	10	2_train_batches_09_sites	0.345833
5	9	test_batch3_plateset0_train_2_num_train_batches_1_holdoutbatch_5plate	1	5	1_train_batches_09_sites	0.239583
5	9	test_batch3_plateset0_train_4-1_num_train_batches_2_holdoutbatch_5plate	2	10	2_train_batches_09_sites	0.279167
5	9	test_batch3_plateset0_train_4_num_train_batches_1_holdoutbatch_5plate	1	5	1_train_batches_09_sites	0.14375
5	9	test_batch3_plateset1_train_1_num_train_batches_1_holdoutbatch_5plate	1	5	1_train_batches_09_sites	0.115304
5	9	test_batch3_plateset1_train_2-1_num_train_batches_2_holdoutbatch_5plate	2	10	2_train_batches_09_sites	0.316562
5	9	test_batch3_plateset1_train_2-4-1_num_train_batches_3_holdoutbatch_5plate	3	15	3_train_batches_09_sites	0.400419
5	9	test_batch3_plateset1_train_2-4_num_train_batches_2_holdoutbatch_5plate	2	10	2_train_batches_09_sites	0.30608
5	9	test_batch3_plateset1_train_2_num_train_batches_1_holdoutbatch_5plate	1	5	1_train_batches_09_sites	0.222222
5	9	test_batch3_plateset1_train_4-1_num_train_batches_2_holdoutbatch_5plate	2	10	2_train_batches_09_sites	0.228512
5	9	test_batch3_plateset1_train_4_num_train_batches_1_holdoutbatch_5plate	1	5	1_train_batches_09_sites	0.163522
5	9	test_batch4_plateset0_train_1-3_num_train_batches_2_holdoutbatch_5plate	2	10	2_train_batches_09_sites	0.252083
5	9	test_batch4_plateset0_train_1_num_train_batches_1_holdoutbatch_5plate	1	5	1_train_batches_09_sites	0.133333
5	9	test_batch4_plateset0_train_2-1-3_num_train_batches_3_holdoutbatch_5plate	3	15	3_train_batches_09_sites	0.329167
5	9	test_batch4_plateset0_train_2-1_num_train_batches_2_holdoutbatch_5plate	2	10	2_train_batches_09_sites	0.2625
5	9	test_batch4_plateset0_train_2-3_num_train_batches_2_holdoutbatch_5plate	2	10	2_train_batches_09_sites	0.245833
5	9	test_batch4_plateset0_train_2_num_train_batches_1_holdoutbatch_5plate	1	5	1_train_batches_09_sites	0.166667
5	9	test_batch4_plateset0_train_3_num_train_batches_1_holdoutbatch_5plate	1	5	1_train_batches_09_sites	0.164583
5	9	test_batch4_plateset1_train_1-3_num_train_batches_2_holdoutbatch_5plate	2	10	2_train_batches_09_sites	0.207983
5	9	test_batch4_plateset1_train_1_num_train_batches_1_holdoutbatch_5plate	1	5	1_train_batches_09_sites	0.102941
5	9	test_batch4_plateset1_train_2-1-3_num_train_batches_3_holdoutbatch_5plate	3	15	3_train_batches_09_sites	0.264706
5	9	test_batch4_plateset1_train_2-1_num_train_batches_2_holdoutbatch_5plate	2	10	2_train_batches_09_sites	0.203782
5	9	test_batch4_plateset1_train_2-3_num_train_batches_2_holdoutbatch_5plate	2	10	2_train_batches_09_sites	0.189076
5	9	test_batch4_plateset1_train_2_num_train_batches_1_holdoutbatch_5plate	1	5	1_train_batches_09_sites	0.134454
5	9	test_batch4_plateset1_train_3_num_train_batches_1_holdoutbatch_5plate	1	5	1_train_batches_09_sites	0.12605
5	32	test_batch1_plateset0_train_2-3_num_train_batches_2_holdoutbatch_5plate	2	10	2_train_batches_32_sites	0.389583
5	32	test_batch1_plateset0_train_2-4-3_num_train_batches_3_holdoutbatch_5plate	3	15	3_train_batches_32_sites	0.491667
5	32	test_batch1_plateset0_train_2-4_num_train_batches_2_holdoutbatch_5plate	2	10	2_train_batches_32_sites	0.425
5	32	test_batch1_plateset0_train_2_num_train_batches_1_holdoutbatch_5plate	1	5	1_train_batches_32_sites	0.254167
5	32	test_batch1_plateset0_train_3_num_train_batches_1_holdoutbatch_5plate	1	5	1_train_batches_32_sites	0.24375
5	32	test_batch1_plateset0_train_4-3_num_train_batches_2_holdoutbatch_5plate	2	10	2_train_batches_32_sites	0.389583
5	32	test_batch1_plateset0_train_4_num_train_batches_1_holdoutbatch_5plate	1	5	1_train_batches_32_sites	0.233333
5	32	test_batch1_plateset1_train_2-3_num_train_batches_2_holdoutbatch_5plate	2	10	2_train_batches_32_sites	0.44375
5	32	test_batch1_plateset1_train_2-4-3_num_train_batches_3_holdoutbatch_5plate	3	15	3_train_batches_32_sites	0.50625
5	32	test_batch1_plateset1_train_2-4_num_train_batches_2_holdoutbatch_5plate	2	10	2_train_batches_32_sites	0.427083
5	32	test_batch1_plateset1_train_2_num_train_batches_1_holdoutbatch_5plate	1	5	1_train_batches_32_sites	0.304167
5	32	test_batch1_plateset1_train_3_num_train_batches_1_holdoutbatch_5plate	1	5	1_train_batches_32_sites	0.279167
5	32	test_batch1_plateset1_train_4-3_num_train_batches_2_holdoutbatch_5plate	2	10	2_train_batches_32_sites	0.445833
5	32	test_batch1_plateset1_train_4_num_train_batches_1_holdoutbatch_5plate	1	5	1_train_batches_32_sites	0.220833
5	32	test_batch2_plateset0_train_1-3_num_train_batches_2_holdoutbatch_5plate	2	10	2_train_batches_32_sites	0.627083
5	32	test_batch2_plateset0_train_1_num_train_batches_1_holdoutbatch_5plate	1	5	1_train_batches_32_sites	0.325
5	32	test_batch2_plateset0_train_3_num_train_batches_1_holdoutbatch_5plate	1	5	1_train_batches_32_sites	0.45
5	32	test_batch2_plateset0_train_4-1-3_num_train_batches_3_holdoutbatch_5plate	3	15	3_train_batches_32_sites	0.720833
5	32	test_batch2_plateset0_train_4-1_num_train_batches_2_holdoutbatch_5plate	2	10	2_train_batches_32_sites	0.560417
5	32	test_batch2_plateset0_train_4-3_num_train_batches_2_holdoutbatch_5plate	2	10	2_train_batches_32_sites	0.6125
5	32	test_batch2_plateset0_train_4_num_train_batches_1_holdoutbatch_5plate	1	5	1_train_batches_32_sites	0.285417
5	32	test_batch2_plateset1_train_1-3_num_train_batches_2_holdoutbatch_5plate	2	10	2_train_batches_32_sites	0.639241
5	32	test_batch2_plateset1_train_1_num_train_batches_1_holdoutbatch_5plate	1	5	1_train_batches_32_sites	0.28903
5	32	test_batch2_plateset1_train_3_num_train_batches_1_holdoutbatch_5plate	1	5	1_train_batches_32_sites	0.35654
5	32	test_batch2_plateset1_train_4-1-3_num_train_batches_3_holdoutbatch_5plate	3	15	3_train_batches_32_sites	0.751055
5	32	test_batch2_plateset1_train_4-1_num_train_batches_2_holdoutbatch_5plate	2	10	2_train_batches_32_sites	0.535865
5	32	test_batch2_plateset1_train_4-3_num_train_batches_2_holdoutbatch_5plate	2	10	2_train_batches_32_sites	0.594937
5	32	test_batch2_plateset1_train_4_num_train_batches_1_holdoutbatch_5plate	1	5	1_train_batches_32_sites	0.348101
5	32	test_batch3_plateset0_train_1_num_train_batches_1_holdoutbatch_5plate	1	5	1_train_batches_32_sites	0.254167
5	32	test_batch3_plateset0_train_2-1_num_train_batches_2_holdoutbatch_5plate	2	10	2_train_batches_32_sites	0.516667
5	32	test_batch3_plateset0_train_2-4-1_num_train_batches_3_holdoutbatch_5plate	3	15	3_train_batches_32_sites	0.629167
5	32	test_batch3_plateset0_train_2-4_num_train_batches_2_holdoutbatch_5plate	2	10	2_train_batches_32_sites	0.529167
5	32	test_batch3_plateset0_train_2_num_train_batches_1_holdoutbatch_5plate	1	5	1_train_batches_32_sites	0.35625
5	32	test_batch3_plateset0_train_4-1_num_train_batches_2_holdoutbatch_5plate	2	10	2_train_batches_32_sites	0.454167
5	32	test_batch3_plateset0_train_4_num_train_batches_1_holdoutbatch_5plate	1	5	1_train_batches_32_sites	0.25625
5	32	test_batch3_plateset1_train_1_num_train_batches_1_holdoutbatch_5plate	1	5	1_train_batches_32_sites	0.171908
5	32	test_batch3_plateset1_train_2-1_num_train_batches_2_holdoutbatch_5plate	2	10	2_train_batches_32_sites	0.496855
5	32	test_batch3_plateset1_train_2-4-1_num_train_batches_3_holdoutbatch_5plate	3	15	3_train_batches_32_sites	0.580713
5	32	test_batch3_plateset1_train_2-4_num_train_batches_2_holdoutbatch_5plate	2	10	2_train_batches_32_sites	0.469602
5	32	test_batch3_plateset1_train_2_num_train_batches_1_holdoutbatch_5plate	1	5	1_train_batches_32_sites	0.324948
5	32	test_batch3_plateset1_train_4-1_num_train_batches_2_holdoutbatch_5plate	2	10	2_train_batches_32_sites	0.406709
5	32	test_batch3_plateset1_train_4_num_train_batches_1_holdoutbatch_5plate	1	5	1_train_batches_32_sites	0.249476
5	32	test_batch4_plateset0_train_1-3_num_train_batches_2_holdoutbatch_5plate	2	10	2_train_batches_32_sites	0.45625
5	32	test_batch4_plateset0_train_1_num_train_batches_1_holdoutbatch_5plate	1	5	1_train_batches_32_sites	0.245833
5	32	test_batch4_plateset0_train_2-1-3_num_train_batches_3_holdoutbatch_5plate	3	15	3_train_batches_32_sites	0.525
5	32	test_batch4_plateset0_train_2-1_num_train_batches_2_holdoutbatch_5plate	2	10	2_train_batches_32_sites	0.452083
5	32	test_batch4_plateset0_train_2-3_num_train_batches_2_holdoutbatch_5plate	2	10	2_train_batches_32_sites	0.441667
5	32	test_batch4_plateset0_train_2_num_train_batches_1_holdoutbatch_5plate	1	5	1_train_batches_32_sites	0.285417
5	32	test_batch4_plateset0_train_3_num_train_batches_1_holdoutbatch_5plate	1	5	1_train_batches_32_sites	0.29375
5	32	test_batch4_plateset1_train_1-3_num_train_batches_2_holdoutbatch_5plate	2	10	2_train_batches_32_sites	0.397059
5	32	test_batch4_plateset1_train_1_num_train_batches_1_holdoutbatch_5plate	1	5	1_train_batches_32_sites	0.184874
5	32	test_batch4_plateset1_train_2-1-3_num_train_batches_3_holdoutbatch_5plate	3	15	3_train_batches_32_sites	0.455882
5	32	test_batch4_plateset1_train_2-1_num_train_batches_2_holdoutbatch_5plate	2	10	2_train_batches_32_sites	0.401261
5	32	test_batch4_plateset1_train_2-3_num_train_batches_2_holdoutbatch_5plate	2	10	2_train_batches_32_sites	0.367647
5	32	test_batch4_plateset1_train_2_num_train_batches_1_holdoutbatch_5plate	1	5	1_train_batches_32_sites	0.256303
5	32	test_batch4_plateset1_train_3_num_train_batches_1_holdoutbatch_5plate	1	5	1_train_batches_32_sites	0.241597
5	76	test_batch1_plateset0_train_2-3_num_train_batches_2_holdoutbatch_5plate	2	10	2_train_batches_76_sites	0.402083
5	76	test_batch1_plateset0_train_2-4-3_num_train_batches_3_holdoutbatch_5plate	3	15	3_train_batches_76_sites	0.520833
5	76	test_batch1_plateset0_train_2-4_num_train_batches_2_holdoutbatch_5plate	2	10	2_train_batches_76_sites	0.4625
5	76	test_batch1_plateset0_train_2_num_train_batches_1_holdoutbatch_5plate	1	5	1_train_batches_76_sites	0.264583
5	76	test_batch1_plateset0_train_3_num_train_batches_1_holdoutbatch_5plate	1	5	1_train_batches_76_sites	0.264583
5	76	test_batch1_plateset0_train_4-3_num_train_batches_2_holdoutbatch_5plate	2	10	2_train_batches_76_sites	0.491667
5	76	test_batch1_plateset0_train_4_num_train_batches_1_holdoutbatch_5plate	1	5	1_train_batches_76_sites	0.279167
5	76	test_batch1_plateset1_train_2-3_num_train_batches_2_holdoutbatch_5plate	2	10	2_train_batches_76_sites	0.48125
5	76	test_batch1_plateset1_train_2-4-3_num_train_batches_3_holdoutbatch_5plate	3	15	3_train_batches_76_sites	0.59375
5	76	test_batch1_plateset1_train_2-4_num_train_batches_2_holdoutbatch_5plate	2	10	2_train_batches_76_sites	0.529167
5	76	test_batch1_plateset1_train_2_num_train_batches_1_holdoutbatch_5plate	1	5	1_train_batches_76_sites	0.325
5	76	test_batch1_plateset1_train_3_num_train_batches_1_holdoutbatch_5plate	1	5	1_train_batches_76_sites	0.304167
5	76	test_batch1_plateset1_train_4-3_num_train_batches_2_holdoutbatch_5plate	2	10	2_train_batches_76_sites	0.435417
5	76	test_batch1_plateset1_train_4_num_train_batches_1_holdoutbatch_5plate	1	5	1_train_batches_76_sites	0.241667
5	76	test_batch2_plateset0_train_1-3_num_train_batches_2_holdoutbatch_5plate	2	10	2_train_batches_76_sites	0.7375
5	76	test_batch2_plateset0_train_1_num_train_batches_1_holdoutbatch_5plate	1	5	1_train_batches_76_sites	0.3375
5	76	test_batch2_plateset0_train_3_num_train_batches_1_holdoutbatch_5plate	1	5	1_train_batches_76_sites	0.539583
5	76	test_batch2_plateset0_train_4-1-3_num_train_batches_3_holdoutbatch_5plate	3	15	3_train_batches_76_sites	0.833333
5	76	test_batch2_plateset0_train_4-1_num_train_batches_2_holdoutbatch_5plate	2	10	2_train_batches_76_sites	0.658333
5	76	test_batch2_plateset0_train_4-3_num_train_batches_2_holdoutbatch_5plate	2	10	2_train_batches_76_sites	0.71875
5	76	test_batch2_plateset0_train_4_num_train_batches_1_holdoutbatch_5plate	1	5	1_train_batches_76_sites	0.34375
5	76	test_batch2_plateset1_train_1-3_num_train_batches_2_holdoutbatch_5plate	2	10	2_train_batches_76_sites	0.727848
5	76	test_batch2_plateset1_train_1_num_train_batches_1_holdoutbatch_5plate	1	5	1_train_batches_76_sites	0.364979
5	76	test_batch2_plateset1_train_3_num_train_batches_1_holdoutbatch_5plate	1	5	1_train_batches_76_sites	0.438819
5	76	test_batch2_plateset1_train_4-1-3_num_train_batches_3_holdoutbatch_5plate	3	15	3_train_batches_76_sites	0.7827
5	76	test_batch2_plateset1_train_4-1_num_train_batches_2_holdoutbatch_5plate	2	10	2_train_batches_76_sites	0.582278
5	76	test_batch2_plateset1_train_4-3_num_train_batches_2_holdoutbatch_5plate	2	10	2_train_batches_76_sites	0.639241
5	76	test_batch2_plateset1_train_4_num_train_batches_1_holdoutbatch_5plate	1	5	1_train_batches_76_sites	0.316456
5	76	test_batch3_plateset0_train_1_num_train_batches_1_holdoutbatch_5plate	1	5	1_train_batches_76_sites	0.275
5	76	test_batch3_plateset0_train_2-1_num_train_batches_2_holdoutbatch_5plate	2	10	2_train_batches_76_sites	0.560417
5	76	test_batch3_plateset0_train_2-4-1_num_train_batches_3_holdoutbatch_5plate	3	15	3_train_batches_76_sites	0.708333
5	76	test_batch3_plateset0_train_2-4_num_train_batches_2_holdoutbatch_5plate	2	10	2_train_batches_76_sites	0.625
5	76	test_batch3_plateset0_train_2_num_train_batches_1_holdoutbatch_5plate	1	5	1_train_batches_76_sites	0.41875
5	76	test_batch3_plateset0_train_4-1_num_train_batches_2_holdoutbatch_5plate	2	10	2_train_batches_76_sites	0.566667
5	76	test_batch3_plateset0_train_4_num_train_batches_1_holdoutbatch_5plate	1	5	1_train_batches_76_sites	0.3875
5	76	test_batch3_plateset1_train_1_num_train_batches_1_holdoutbatch_5plate	1	5	1_train_batches_76_sites	0.287212
5	76	test_batch3_plateset1_train_2-1_num_train_batches_2_holdoutbatch_5plate	2	10	2_train_batches_76_sites	0.568134
5	76	test_batch3_plateset1_train_2-4-1_num_train_batches_3_holdoutbatch_5plate	3	15	3_train_batches_76_sites	0.712788
5	76	test_batch3_plateset1_train_2-4_num_train_batches_2_holdoutbatch_5plate	2	10	2_train_batches_76_sites	0.639413
5	76	test_batch3_plateset1_train_2_num_train_batches_1_holdoutbatch_5plate	1	5	1_train_batches_76_sites	0.433962
5	76	test_batch3_plateset1_train_4-1_num_train_batches_2_holdoutbatch_5plate	2	10	2_train_batches_76_sites	0.515723
5	76	test_batch3_plateset1_train_4_num_train_batches_1_holdoutbatch_5plate	1	5	1_train_batches_76_sites	0.345912
5	76	test_batch4_plateset0_train_1-3_num_train_batches_2_holdoutbatch_5plate	2	10	2_train_batches_76_sites	0.564583
5	76	test_batch4_plateset0_train_1_num_train_batches_1_holdoutbatch_5plate	1	5	1_train_batches_76_sites	0.285417
5	76	test_batch4_plateset0_train_2-1-3_num_train_batches_3_holdoutbatch_5plate	3	15	3_train_batches_76_sites	0.60625
5	76	test_batch4_plateset0_train_2-1_num_train_batches_2_holdoutbatch_5plate	2	10	2_train_batches_76_sites	0.472917
5	76	test_batch4_plateset0_train_2-3_num_train_batches_2_holdoutbatch_5plate	2	10	2_train_batches_76_sites	0.5125
5	76	test_batch4_plateset0_train_2_num_train_batches_1_holdoutbatch_5plate	1	5	1_train_batches_76_sites	0.33125
5	76	test_batch4_plateset0_train_3_num_train_batches_1_holdoutbatch_5plate	1	5	1_train_batches_76_sites	0.3875
5	76	test_batch4_plateset1_train_1-3_num_train_batches_2_holdoutbatch_5plate	2	10	2_train_batches_76_sites	0.523109
5	76	test_batch4_plateset1_train_1_num_train_batches_1_holdoutbatch_5plate	1	5	1_train_batches_76_sites	0.237395
5	76	test_batch4_plateset1_train_2-1-3_num_train_batches_3_holdoutbatch_5plate	3	15	3_train_batches_76_sites	0.579832
5	76	test_batch4_plateset1_train_2-1_num_train_batches_2_holdoutbatch_5plate	2	10	2_train_batches_76_sites	0.470588
5	76	test_batch4_plateset1_train_2-3_num_train_batches_2_holdoutbatch_5plate	2	10	2_train_batches_76_sites	0.443277
5	76	test_batch4_plateset1_train_2_num_train_batches_1_holdoutbatch_5plate	1	5	1_train_batches_76_sites	0.313025
5	76	test_batch4_plateset1_train_3_num_train_batches_1_holdoutbatch_5plate	1	5	1_train_batches_76_sites	0.30042
6	1	test_batch1_plateset0_train_2-3_num_train_batches_2_holdoutbatch_6plate	2	12	2_train_batches_01_sites	0.0520833
6	1	test_batch1_plateset0_train_2-4-3_num_train_batches_3_holdoutbatch_6plate	3	18	3_train_batches_01_sites	0.0572917
6	1	test_batch1_plateset0_train_2-4_num_train_batches_2_holdoutbatch_6plate	2	12	2_train_batches_01_sites	0.046875
6	1	test_batch1_plateset0_train_2_num_train_batches_1_holdoutbatch_6plate	1	6	1_train_batches_01_sites	0.03125
6	1	test_batch1_plateset0_train_3_num_train_batches_1_holdoutbatch_6plate	1	6	1_train_batches_01_sites	0.0329861
6	1	test_batch1_plateset0_train_4-3_num_train_batches_2_holdoutbatch_6plate	2	12	2_train_batches_01_sites	0.0416667
6	1	test_batch1_plateset0_train_4_num_train_batches_1_holdoutbatch_6plate	1	6	1_train_batches_01_sites	0.0329861
6	1	test_batch1_plateset1_train_2-3_num_train_batches_2_holdoutbatch_6plate	2	12	2_train_batches_01_sites	0.0625
6	1	test_batch1_plateset1_train_2-4-3_num_train_batches_3_holdoutbatch_6plate	3	18	3_train_batches_01_sites	0.0815972
6	1	test_batch1_plateset1_train_2-4_num_train_batches_2_holdoutbatch_6plate	2	12	2_train_batches_01_sites	0.0642361
6	1	test_batch1_plateset1_train_2_num_train_batches_1_holdoutbatch_6plate	1	6	1_train_batches_01_sites	0.0503472
6	1	test_batch1_plateset1_train_3_num_train_batches_1_holdoutbatch_6plate	1	6	1_train_batches_01_sites	0.0607639
6	1	test_batch1_plateset1_train_4-3_num_train_batches_2_holdoutbatch_6plate	2	12	2_train_batches_01_sites	0.0694444
6	1	test_batch1_plateset1_train_4_num_train_batches_1_holdoutbatch_6plate	1	6	1_train_batches_01_sites	0.0399306
6	1	test_batch2_plateset0_train_1-3_num_train_batches_2_holdoutbatch_6plate	2	12	2_train_batches_01_sites	0.101045
6	1	test_batch2_plateset0_train_1_num_train_batches_1_holdoutbatch_6plate	1	6	1_train_batches_01_sites	0.0644599
6	1	test_batch2_plateset0_train_3_num_train_batches_1_holdoutbatch_6plate	1	6	1_train_batches_01_sites	0.0522648
6	1	test_batch2_plateset0_train_4-1-3_num_train_batches_3_holdoutbatch_6plate	3	18	3_train_batches_01_sites	0.125436
6	1	test_batch2_plateset0_train_4-1_num_train_batches_2_holdoutbatch_6plate	2	12	2_train_batches_01_sites	0.0905923
6	1	test_batch2_plateset0_train_4-3_num_train_batches_2_holdoutbatch_6plate	2	12	2_train_batches_01_sites	0.0905923
6	1	test_batch2_plateset0_train_4_num_train_batches_1_holdoutbatch_6plate	1	6	1_train_batches_01_sites	0.0487805
6	1	test_batch2_plateset1_train_1-3_num_train_batches_2_holdoutbatch_6plate	2	12	2_train_batches_01_sites	0.0777385
6	1	test_batch2_plateset1_train_1_num_train_batches_1_holdoutbatch_6plate	1	6	1_train_batches_01_sites	0.0300353
6	1	test_batch2_plateset1_train_3_num_train_batches_1_holdoutbatch_6plate	1	6	1_train_batches_01_sites	0.0706714
6	1	test_batch2_plateset1_train_4-1-3_num_train_batches_3_holdoutbatch_6plate	3	18	3_train_batches_01_sites	0.128975
6	1	test_batch2_plateset1_train_4-1_num_train_batches_2_holdoutbatch_6plate	2	12	2_train_batches_01_sites	0.0830389
6	1	test_batch2_plateset1_train_4-3_num_train_batches_2_holdoutbatch_6plate	2	12	2_train_batches_01_sites	0.0971731
6	1	test_batch2_plateset1_train_4_num_train_batches_1_holdoutbatch_6plate	1	6	1_train_batches_01_sites	0.0441696
6	1	test_batch3_plateset0_train_1_num_train_batches_1_holdoutbatch_6plate	1	6	1_train_batches_01_sites	0.0486957
6	1	test_batch3_plateset0_train_2-1_num_train_batches_2_holdoutbatch_6plate	2	12	2_train_batches_01_sites	0.0869565
6	1	test_batch3_plateset0_train_2-4-1_num_train_batches_3_holdoutbatch_6plate	3	18	3_train_batches_01_sites	0.0886957
6	1	test_batch3_plateset0_train_2-4_num_train_batches_2_holdoutbatch_6plate	2	12	2_train_batches_01_sites	0.0695652
6	1	test_batch3_plateset0_train_2_num_train_batches_1_holdoutbatch_6plate	1	6	1_train_batches_01_sites	0.0608696
6	1	test_batch3_plateset0_train_4-1_num_train_batches_2_holdoutbatch_6plate	2	12	2_train_batches_01_sites	0.0886957
6	1	test_batch3_plateset0_train_4_num_train_batches_1_holdoutbatch_6plate	1	6	1_train_batches_01_sites	0.0486957
6	1	test_batch3_plateset1_train_1_num_train_batches_1_holdoutbatch_6plate	1	6	1_train_batches_01_sites	0.0335689
6	1	test_batch3_plateset1_train_2-1_num_train_batches_2_holdoutbatch_6plate	2	12	2_train_batches_01_sites	0.0583039
6	1	test_batch3_plateset1_train_2-4-1_num_train_batches_3_holdoutbatch_6plate	3	18	3_train_batches_01_sites	0.0865724
6	1	test_batch3_plateset1_train_2-4_num_train_batches_2_holdoutbatch_6plate	2	12	2_train_batches_01_sites	0.0689046
6	1	test_batch3_plateset1_train_2_num_train_batches_1_holdoutbatch_6plate	1	6	1_train_batches_01_sites	0.04947
6	1	test_batch3_plateset1_train_4-1_num_train_batches_2_holdoutbatch_6plate	2	12	2_train_batches_01_sites	0.0618375
6	1	test_batch3_plateset1_train_4_num_train_batches_1_holdoutbatch_6plate	1	6	1_train_batches_01_sites	0.0318021
6	1	test_batch4_plateset0_train_1-3_num_train_batches_2_holdoutbatch_6plate	2	12	2_train_batches_01_sites	0.0662021
6	1	test_batch4_plateset0_train_1_num_train_batches_1_holdoutbatch_6plate	1	6	1_train_batches_01_sites	0.0522648
6	1	test_batch4_plateset0_train_2-1-3_num_train_batches_3_holdoutbatch_6plate	3	18	3_train_batches_01_sites	0.097561
6	1	test_batch4_plateset0_train_2-1_num_train_batches_2_holdoutbatch_6plate	2	12	2_train_batches_01_sites	0.0818815
6	1	test_batch4_plateset0_train_2-3_num_train_batches_2_holdoutbatch_6plate	2	12	2_train_batches_01_sites	0.0836237
6	1	test_batch4_plateset0_train_2_num_train_batches_1_holdoutbatch_6plate	1	6	1_train_batches_01_sites	0.0627178
6	1	test_batch4_plateset0_train_3_num_train_batches_1_holdoutbatch_6plate	1	6	1_train_batches_01_sites	0.0487805
6	1	test_batch4_plateset1_train_1-3_num_train_batches_2_holdoutbatch_6plate	2	12	2_train_batches_01_sites	0.0368421
6	1	test_batch4_plateset1_train_1_num_train_batches_1_holdoutbatch_6plate	1	6	1_train_batches_01_sites	0.0350877
6	1	test_batch4_plateset1_train_2-1-3_num_train_batches_3_holdoutbatch_6plate	3	18	3_train_batches_01_sites	0.0631579
6	1	test_batch4_plateset1_train_2-1_num_train_batches_2_holdoutbatch_6plate	2	12	2_train_batches_01_sites	0.0578947
6	1	test_batch4_plateset1_train_2-3_num_train_batches_2_holdoutbatch_6plate	2	12	2_train_batches_01_sites	0.0526316
6	1	test_batch4_plateset1_train_2_num_train_batches_1_holdoutbatch_6plate	1	6	1_train_batches_01_sites	0.054386
6	1	test_batch4_plateset1_train_3_num_train_batches_1_holdoutbatch_6plate	1	6	1_train_batches_01_sites	0.045614
6	9	test_batch1_plateset0_train_2-3_num_train_batches_2_holdoutbatch_6plate	2	12	2_train_batches_09_sites	0.267361
6	9	test_batch1_plateset0_train_2-4-3_num_train_batches_3_holdoutbatch_6plate	3	18	3_train_batches_09_sites	0.333333
6	9	test_batch1_plateset0_train_2-4_num_train_batches_2_holdoutbatch_6plate	2	12	2_train_batches_09_sites	0.270833
6	9	test_batch1_plateset0_train_2_num_train_batches_1_holdoutbatch_6plate	1	6	1_train_batches_09_sites	0.180556
6	9	test_batch1_plateset0_train_3_num_train_batches_1_holdoutbatch_6plate	1	6	1_train_batches_09_sites	0.166667
6	9	test_batch1_plateset0_train_4-3_num_train_batches_2_holdoutbatch_6plate	2	12	2_train_batches_09_sites	0.229167
6	9	test_batch1_plateset0_train_4_num_train_batches_1_holdoutbatch_6plate	1	6	1_train_batches_09_sites	0.123264
6	9	test_batch1_plateset1_train_2-3_num_train_batches_2_holdoutbatch_6plate	2	12	2_train_batches_09_sites	0.298611
6	9	test_batch1_plateset1_train_2-4-3_num_train_batches_3_holdoutbatch_6plate	3	18	3_train_batches_09_sites	0.354167
6	9	test_batch1_plateset1_train_2-4_num_train_batches_2_holdoutbatch_6plate	2	12	2_train_batches_09_sites	0.269097
6	9	test_batch1_plateset1_train_2_num_train_batches_1_holdoutbatch_6plate	1	6	1_train_batches_09_sites	0.177083
6	9	test_batch1_plateset1_train_3_num_train_batches_1_holdoutbatch_6plate	1	6	1_train_batches_09_sites	0.189236
6	9	test_batch1_plateset1_train_4-3_num_train_batches_2_holdoutbatch_6plate	2	12	2_train_batches_09_sites	0.300347
6	9	test_batch1_plateset1_train_4_num_train_batches_1_holdoutbatch_6plate	1	6	1_train_batches_09_sites	0.125
6	9	test_batch2_plateset0_train_1-3_num_train_batches_2_holdoutbatch_6plate	2	12	2_train_batches_09_sites	0.452962
6	9	test_batch2_plateset0_train_1_num_train_batches_1_holdoutbatch_6plate	1	6	1_train_batches_09_sites	0.277003
6	9	test_batch2_plateset0_train_3_num_train_batches_1_holdoutbatch_6plate	1	6	1_train_batches_09_sites	0.341463
6	9	test_batch2_plateset0_train_4-1-3_num_train_batches_3_holdoutbatch_6plate	3	18	3_train_batches_09_sites	0.545296
6	9	test_batch2_plateset0_train_4-1_num_train_batches_2_holdoutbatch_6plate	2	12	2_train_batches_09_sites	0.41115
6	9	test_batch2_plateset0_train_4-3_num_train_batches_2_holdoutbatch_6plate	2	12	2_train_batches_09_sites	0.416376
6	9	test_batch2_plateset0_train_4_num_train_batches_1_holdoutbatch_6plate	1	6	1_train_batches_09_sites	0.160279
6	9	test_batch2_plateset1_train_1-3_num_train_batches_2_holdoutbatch_6plate	2	12	2_train_batches_09_sites	0.45053
6	9	test_batch2_plateset1_train_1_num_train_batches_1_holdoutbatch_6plate	1	6	1_train_batches_09_sites	0.20318
6	9	test_batch2_plateset1_train_3_num_train_batches_1_holdoutbatch_6plate	1	6	1_train_batches_09_sites	0.286219
6	9	test_batch2_plateset1_train_4-1-3_num_train_batches_3_holdoutbatch_6plate	3	18	3_train_batches_09_sites	0.545936
6	9	test_batch2_plateset1_train_4-1_num_train_batches_2_holdoutbatch_6plate	2	12	2_train_batches_09_sites	0.378092
6	9	test_batch2_plateset1_train_4-3_num_train_batches_2_holdoutbatch_6plate	2	12	2_train_batches_09_sites	0.425795
6	9	test_batch2_plateset1_train_4_num_train_batches_1_holdoutbatch_6plate	1	6	1_train_batches_09_sites	0.217314
6	9	test_batch3_plateset0_train_1_num_train_batches_1_holdoutbatch_6plate	1	6	1_train_batches_09_sites	0.161739
6	9	test_batch3_plateset0_train_2-1_num_train_batches_2_holdoutbatch_6plate	2	12	2_train_batches_09_sites	0.365217
6	9	test_batch3_plateset0_train_2-4-1_num_train_batches_3_holdoutbatch_6plate	3	18	3_train_batches_09_sites	0.443478
6	9	test_batch3_plateset0_train_2-4_num_train_batches_2_holdoutbatch_6plate	2	12	2_train_batches_09_sites	0.365217
6	9	test_batch3_plateset0_train_2_num_train_batches_1_holdoutbatch_6plate	1	6	1_train_batches_09_sites	0.266087
6	9	test_batch3_plateset0_train_4-1_num_train_batches_2_holdoutbatch_6plate	2	12	2_train_batches_09_sites	0.309565
6	9	test_batch3_plateset0_train_4_num_train_batches_1_holdoutbatch_6plate	1	6	1_train_batches_09_sites	0.173913
6	9	test_batch3_plateset1_train_1_num_train_batches_1_holdoutbatch_6plate	1	6	1_train_batches_09_sites	0.109541
6	9	test_batch3_plateset1_train_2-1_num_train_batches_2_holdoutbatch_6plate	2	12	2_train_batches_09_sites	0.30212
6	9	test_batch3_plateset1_train_2-4-1_num_train_batches_3_holdoutbatch_6plate	3	18	3_train_batches_09_sites	0.413428
6	9	test_batch3_plateset1_train_2-4_num_train_batches_2_holdoutbatch_6plate	2	12	2_train_batches_09_sites	0.300353
6	9	test_batch3_plateset1_train_2_num_train_batches_1_holdoutbatch_6plate	1	6	1_train_batches_09_sites	0.215548
6	9	test_batch3_plateset1_train_4-1_num_train_batches_2_holdoutbatch_6plate	2	12	2_train_batches_09_sites	0.280919
6	9	test_batch3_plateset1_train_4_num_train_batches_1_holdoutbatch_6plate	1	6	1_train_batches_09_sites	0.159011
6	9	test_batch4_plateset0_train_1-3_num_train_batches_2_holdoutbatch_6plate	2	12	2_train_batches_09_sites	0.297909
6	9	test_batch4_plateset0_train_1_num_train_batches_1_holdoutbatch_6plate	1	6	1_train_batches_09_sites	0.155052
6	9	test_batch4_plateset0_train_2-1-3_num_train_batches_3_holdoutbatch_6plate	3	18	3_train_batches_09_sites	0.355401
6	9	test_batch4_plateset0_train_2-1_num_train_batches_2_holdoutbatch_6plate	2	12	2_train_batches_09_sites	0.245645
6	9	test_batch4_plateset0_train_2-3_num_train_batches_2_holdoutbatch_6plate	2	12	2_train_batches_09_sites	0.277003
6	9	test_batch4_plateset0_train_2_num_train_batches_1_holdoutbatch_6plate	1	6	1_train_batches_09_sites	0.170732
6	9	test_batch4_plateset0_train_3_num_train_batches_1_holdoutbatch_6plate	1	6	1_train_batches_09_sites	0.196864
6	9	test_batch4_plateset1_train_1-3_num_train_batches_2_holdoutbatch_6plate	2	12	2_train_batches_09_sites	0.238596
6	9	test_batch4_plateset1_train_1_num_train_batches_1_holdoutbatch_6plate	1	6	1_train_batches_09_sites	0.103509
6	9	test_batch4_plateset1_train_2-1-3_num_train_batches_3_holdoutbatch_6plate	3	18	3_train_batches_09_sites	0.287719
6	9	test_batch4_plateset1_train_2-1_num_train_batches_2_holdoutbatch_6plate	2	12	2_train_batches_09_sites	0.217544
6	9	test_batch4_plateset1_train_2-3_num_train_batches_2_holdoutbatch_6plate	2	12	2_train_batches_09_sites	0.201754
6	9	test_batch4_plateset1_train_2_num_train_batches_1_holdoutbatch_6plate	1	6	1_train_batches_09_sites	0.166667
6	9	test_batch4_plateset1_train_3_num_train_batches_1_holdoutbatch_6plate	1	6	1_train_batches_09_sites	0.15614
6	32	test_batch1_plateset0_train_2-3_num_train_batches_2_holdoutbatch_6plate	2	12	2_train_batches_32_sites	0.411458
6	32	test_batch1_plateset0_train_2-4-3_num_train_batches_3_holdoutbatch_6plate	3	18	3_train_batches_32_sites	0.510417
6	32	test_batch1_plateset0_train_2-4_num_train_batches_2_holdoutbatch_6plate	2	12	2_train_batches_32_sites	0.416667
6	32	test_batch1_plateset0_train_2_num_train_batches_1_holdoutbatch_6plate	1	6	1_train_batches_32_sites	0.272569
6	32	test_batch1_plateset0_train_3_num_train_batches_1_holdoutbatch_6plate	1	6	1_train_batches_32_sites	0.267361
6	32	test_batch1_plateset0_train_4-3_num_train_batches_2_holdoutbatch_6plate	2	12	2_train_batches_32_sites	0.425347
6	32	test_batch1_plateset0_train_4_num_train_batches_1_holdoutbatch_6plate	1	6	1_train_batches_32_sites	0.25
6	32	test_batch1_plateset1_train_2-3_num_train_batches_2_holdoutbatch_6plate	2	12	2_train_batches_32_sites	0.487847
6	32	test_batch1_plateset1_train_2-4-3_num_train_batches_3_holdoutbatch_6plate	3	18	3_train_batches_32_sites	0.553819
6	32	test_batch1_plateset1_train_2-4_num_train_batches_2_holdoutbatch_6plate	2	12	2_train_batches_32_sites	0.454861
6	32	test_batch1_plateset1_train_2_num_train_batches_1_holdoutbatch_6plate	1	6	1_train_batches_32_sites	0.3125
6	32	test_batch1_plateset1_train_3_num_train_batches_1_holdoutbatch_6plate	1	6	1_train_batches_32_sites	0.307292
6	32	test_batch1_plateset1_train_4-3_num_train_batches_2_holdoutbatch_6plate	2	12	2_train_batches_32_sites	0.489583
6	32	test_batch1_plateset1_train_4_num_train_batches_1_holdoutbatch_6plate	1	6	1_train_batches_32_sites	0.253472
6	32	test_batch2_plateset0_train_1-3_num_train_batches_2_holdoutbatch_6plate	2	12	2_train_batches_32_sites	0.663763
6	32	test_batch2_plateset0_train_1_num_train_batches_1_holdoutbatch_6plate	1	6	1_train_batches_32_sites	0.400697
6	32	test_batch2_plateset0_train_3_num_train_batches_1_holdoutbatch_6plate	1	6	1_train_batches_32_sites	0.470383
6	32	test_batch2_plateset0_train_4-1-3_num_train_batches_3_holdoutbatch_6plate	3	18	3_train_batches_32_sites	0.736934
6	32	test_batch2_plateset0_train_4-1_num_train_batches_2_holdoutbatch_6plate	2	12	2_train_batches_32_sites	0.623693
6	32	test_batch2_plateset0_train_4-3_num_train_batches_2_holdoutbatch_6plate	2	12	2_train_batches_32_sites	0.641115
6	32	test_batch2_plateset0_train_4_num_train_batches_1_holdoutbatch_6plate	1	6	1_train_batches_32_sites	0.313589
6	32	test_batch2_plateset1_train_1-3_num_train_batches_2_holdoutbatch_6plate	2	12	2_train_batches_32_sites	0.70318
6	32	test_batch2_plateset1_train_1_num_train_batches_1_holdoutbatch_6plate	1	6	1_train_batches_32_sites	0.280919
6	32	test_batch2_plateset1_train_3_num_train_batches_1_holdoutbatch_6plate	1	6	1_train_batches_32_sites	0.427562
6	32	test_batch2_plateset1_train_4-1-3_num_train_batches_3_holdoutbatch_6plate	3	18	3_train_batches_32_sites	0.75265
6	32	test_batch2_plateset1_train_4-1_num_train_batches_2_holdoutbatch_6plate	2	12	2_train_batches_32_sites	0.568905
6	32	test_batch2_plateset1_train_4-3_num_train_batches_2_holdoutbatch_6plate	2	12	2_train_batches_32_sites	0.625442
6	32	test_batch2_plateset1_train_4_num_train_batches_1_holdoutbatch_6plate	1	6	1_train_batches_32_sites	0.374558
6	32	test_batch3_plateset0_train_1_num_train_batches_1_holdoutbatch_6plate	1	6	1_train_batches_32_sites	0.326957
6	32	test_batch3_plateset0_train_2-1_num_train_batches_2_holdoutbatch_6plate	2	12	2_train_batches_32_sites	0.577391
6	32	test_batch3_plateset0_train_2-4-1_num_train_batches_3_holdoutbatch_6plate	3	18	3_train_batches_32_sites	0.655652
6	32	test_batch3_plateset0_train_2-4_num_train_batches_2_holdoutbatch_6plate	2	12	2_train_batches_32_sites	0.533913
6	32	test_batch3_plateset0_train_2_num_train_batches_1_holdoutbatch_6plate	1	6	1_train_batches_32_sites	0.387826
6	32	test_batch3_plateset0_train_4-1_num_train_batches_2_holdoutbatch_6plate	2	12	2_train_batches_32_sites	0.514783
6	32	test_batch3_plateset0_train_4_num_train_batches_1_holdoutbatch_6plate	1	6	1_train_batches_32_sites	0.306087
6	32	test_batch3_plateset1_train_1_num_train_batches_1_holdoutbatch_6plate	1	6	1_train_batches_32_sites	0.19258
6	32	test_batch3_plateset1_train_2-1_num_train_batches_2_holdoutbatch_6plate	2	12	2_train_batches_32_sites	0.515901
6	32	test_batch3_plateset1_train_2-4-1_num_train_batches_3_holdoutbatch_6plate	3	18	3_train_batches_32_sites	0.602473
6	32	test_batch3_plateset1_train_2-4_num_train_batches_2_holdoutbatch_6plate	2	12	2_train_batches_32_sites	0.526502
6	32	test_batch3_plateset1_train_2_num_train_batches_1_holdoutbatch_6plate	1	6	1_train_batches_32_sites	0.348057
6	32	test_batch3_plateset1_train_4-1_num_train_batches_2_holdoutbatch_6plate	2	12	2_train_batches_32_sites	0.459364
6	32	test_batch3_plateset1_train_4_num_train_batches_1_holdoutbatch_6plate	1	6	1_train_batches_32_sites	0.277385
6	32	test_batch4_plateset0_train_1-3_num_train_batches_2_holdoutbatch_6plate	2	12	2_train_batches_32_sites	0.5
6	32	test_batch4_plateset0_train_1_num_train_batches_1_holdoutbatch_6plate	1	6	1_train_batches_32_sites	0.299652
6	32	test_batch4_plateset0_train_2-1-3_num_train_batches_3_holdoutbatch_6plate	3	18	3_train_batches_32_sites	0.56446
6	32	test_batch4_plateset0_train_2-1_num_train_batches_2_holdoutbatch_6plate	2	12	2_train_batches_32_sites	0.486063
6	32	test_batch4_plateset0_train_2-3_num_train_batches_2_holdoutbatch_6plate	2	12	2_train_batches_32_sites	0.465157
6	32	test_batch4_plateset0_train_2_num_train_batches_1_holdoutbatch_6plate	1	6	1_train_batches_32_sites	0.294425
6	32	test_batch4_plateset0_train_3_num_train_batches_1_holdoutbatch_6plate	1	6	1_train_batches_32_sites	0.344948
6	32	test_batch4_plateset1_train_1-3_num_train_batches_2_holdoutbatch_6plate	2	12	2_train_batches_32_sites	0.435088
6	32	test_batch4_plateset1_train_1_num_train_batches_1_holdoutbatch_6plate	1	6	1_train_batches_32_sites	0.187719
6	32	test_batch4_plateset1_train_2-1-3_num_train_batches_3_holdoutbatch_6plate	3	18	3_train_batches_32_sites	0.475439
6	32	test_batch4_plateset1_train_2-1_num_train_batches_2_holdoutbatch_6plate	2	12	2_train_batches_32_sites	0.403509
6	32	test_batch4_plateset1_train_2-3_num_train_batches_2_holdoutbatch_6plate	2	12	2_train_batches_32_sites	0.396491
6	32	test_batch4_plateset1_train_2_num_train_batches_1_holdoutbatch_6plate	1	6	1_train_batches_32_sites	0.25614
6	32	test_batch4_plateset1_train_3_num_train_batches_1_holdoutbatch_6plate	1	6	1_train_batches_32_sites	0.275439
6	76	test_batch1_plateset0_train_2-3_num_train_batches_2_holdoutbatch_6plate	2	12	2_train_batches_76_sites	0.423611
6	76	test_batch1_plateset0_train_2-4-3_num_train_batches_3_holdoutbatch_6plate	3	18	3_train_batches_76_sites	0.5625
6	76	test_batch1_plateset0_train_2-4_num_train_batches_2_holdoutbatch_6plate	2	12	2_train_batches_76_sites	0.508681
6	76	test_batch1_plateset0_train_2_num_train_batches_1_holdoutbatch_6plate	1	6	1_train_batches_76_sites	0.282986
6	76	test_batch1_plateset0_train_3_num_train_batches_1_holdoutbatch_6plate	1	6	1_train_batches_76_sites	0.302083
6	76	test_batch1_plateset0_train_4-3_num_train_batches_2_holdoutbatch_6plate	2	12	2_train_batches_76_sites	0.526042
6	76	test_batch1_plateset0_train_4_num_train_batches_1_holdoutbatch_6plate	1	6	1_train_batches_76_sites	0.335069
6	76	test_batch1_plateset1_train_2-3_num_train_batches_2_holdoutbatch_6plate	2	12	2_train_batches_76_sites	0.520833
6	76	test_batch1_plateset1_train_2-4-3_num_train_batches_3_holdoutbatch_6plate	3	18	3_train_batches_76_sites	0.628472
6	76	test_batch1_plateset1_train_2-4_num_train_batches_2_holdoutbatch_6plate	2	12	2_train_batches_76_sites	0.559028
6	76	test_batch1_plateset1_train_2_num_train_batches_1_holdoutbatch_6plate	1	6	1_train_batches_76_sites	0.368056
6	76	test_batch1_plateset1_train_3_num_train_batches_1_holdoutbatch_6plate	1	6	1_train_batches_76_sites	0.326389
6	76	test_batch1_plateset1_train_4-3_num_train_batches_2_holdoutbatch_6plate	2	12	2_train_batches_76_sites	0.473958
6	76	test_batch1_plateset1_train_4_num_train_batches_1_holdoutbatch_6plate	1	6	1_train_batches_76_sites	0.236111
6	76	test_batch2_plateset0_train_1-3_num_train_batches_2_holdoutbatch_6plate	2	12	2_train_batches_76_sites	0.771777
6	76	test_batch2_plateset0_train_1_num_train_batches_1_holdoutbatch_6plate	1	6	1_train_batches_76_sites	0.456446
6	76	test_batch2_plateset0_train_3_num_train_batches_1_holdoutbatch_6plate	1	6	1_train_batches_76_sites	0.54878
6	76	test_batch2_plateset0_train_4-1-3_num_train_batches_3_holdoutbatch_6plate	3	18	3_train_batches_76_sites	0.848432
6	76	test_batch2_plateset0_train_4-1_num_train_batches_2_holdoutbatch_6plate	2	12	2_train_batches_76_sites	0.679443
6	76	test_batch2_plateset0_train_4-3_num_train_batches_2_holdoutbatch_6plate	2	12	2_train_batches_76_sites	0.735192
6	76	test_batch2_plateset0_train_4_num_train_batches_1_holdoutbatch_6plate	1	6	1_train_batches_76_sites	0.400697
6	76	test_batch2_plateset1_train_1-3_num_train_batches_2_holdoutbatch_6plate	2	12	2_train_batches_76_sites	0.734982
6	76	test_batch2_plateset1_train_1_num_train_batches_1_holdoutbatch_6plate	1	6	1_train_batches_76_sites	0.339223
6	76	test_batch2_plateset1_train_3_num_train_batches_1_holdoutbatch_6plate	1	6	1_train_batches_76_sites	0.484099
6	76	test_batch2_plateset1_train_4-1-3_num_train_batches_3_holdoutbatch_6plate	3	18	3_train_batches_76_sites	0.791519
6	76	test_batch2_plateset1_train_4-1_num_train_batches_2_holdoutbatch_6plate	2	12	2_train_batches_76_sites	0.606007
6	76	test_batch2_plateset1_train_4-3_num_train_batches_2_holdoutbatch_6plate	2	12	2_train_batches_76_sites	0.636042
6	76	test_batch2_plateset1_train_4_num_train_batches_1_holdoutbatch_6plate	1	6	1_train_batches_76_sites	0.367491
6	76	test_batch3_plateset0_train_1_num_train_batches_1_holdoutbatch_6plate	1	6	1_train_batches_76_sites	0.333913
6	76	test_batch3_plateset0_train_2-1_num_train_batches_2_holdoutbatch_6plate	2	12	2_train_batches_76_sites	0.61913
6	76	test_batch3_plateset0_train_2-4-1_num_train_batches_3_holdoutbatch_6plate	3	18	3_train_batches_76_sites	0.721739
6	76	test_batch3_plateset0_train_2-4_num_train_batches_2_holdoutbatch_6plate	2	12	2_train_batches_76_sites	0.629565
6	76	test_batch3_plateset0_train_2_num_train_batches_1_holdoutbatch_6plate	1	6	1_train_batches_76_sites	0.443478
6	76	test_batch3_plateset0_train_4-1_num_train_batches_2_holdoutbatch_6plate	2	12	2_train_batches_76_sites	0.633043
6	76	test_batch3_plateset0_train_4_num_train_batches_1_holdoutbatch_6plate	1	6	1_train_batches_76_sites	0.41913
6	76	test_batch3_plateset1_train_1_num_train_batches_1_holdoutbatch_6plate	1	6	1_train_batches_76_sites	0.257951
6	76	test_batch3_plateset1_train_2-1_num_train_batches_2_holdoutbatch_6plate	2	12	2_train_batches_76_sites	0.584806
6	76	test_batch3_plateset1_train_2-4-1_num_train_batches_3_holdoutbatch_6plate	3	18	3_train_batches_76_sites	0.727915
6	76	test_batch3_plateset1_train_2-4_num_train_batches_2_holdoutbatch_6plate	2	12	2_train_batches_76_sites	0.664311
6	76	test_batch3_plateset1_train_2_num_train_batches_1_holdoutbatch_6plate	1	6	1_train_batches_76_sites	0.489399
6	76	test_batch3_plateset1_train_4-1_num_train_batches_2_holdoutbatch_6plate	2	12	2_train_batches_76_sites	0.547703
6	76	test_batch3_plateset1_train_4_num_train_batches_1_holdoutbatch_6plate	1	6	1_train_batches_76_sites	0.35159
6	76	test_batch4_plateset0_train_1-3_num_train_batches_2_holdoutbatch_6plate	2	12	2_train_batches_76_sites	0.602787
6	76	test_batch4_plateset0_train_1_num_train_batches_1_holdoutbatch_6plate	1	6	1_train_batches_76_sites	0.339721
6	76	test_batch4_plateset0_train_2-1-3_num_train_batches_3_holdoutbatch_6plate	3	18	3_train_batches_76_sites	0.641115
6	76	test_batch4_plateset0_train_2-1_num_train_batches_2_holdoutbatch_6plate	2	12	2_train_batches_76_sites	0.529617
6	76	test_batch4_plateset0_train_2-3_num_train_batches_2_holdoutbatch_6plate	2	12	2_train_batches_76_sites	0.529617
6	76	test_batch4_plateset0_train_2_num_train_batches_1_holdoutbatch_6plate	1	6	1_train_batches_76_sites	0.381533
6	76	test_batch4_plateset0_train_3_num_train_batches_1_holdoutbatch_6plate	1	6	1_train_batches_76_sites	0.426829
6	76	test_batch4_plateset1_train_1-3_num_train_batches_2_holdoutbatch_6plate	2	12	2_train_batches_76_sites	0.531579
6	76	test_batch4_plateset1_train_1_num_train_batches_1_holdoutbatch_6plate	1	6	1_train_batches_76_sites	0.240351
6	76	test_batch4_plateset1_train_2-1-3_num_train_batches_3_holdoutbatch_6plate	3	18	3_train_batches_76_sites	0.580702
6	76	test_batch4_plateset1_train_2-1_num_train_batches_2_holdoutbatch_6plate	2	12	2_train_batches_76_sites	0.475439
6	76	test_batch4_plateset1_train_2-3_num_train_batches_2_holdoutbatch_6plate	2	12	2_train_batches_76_sites	0.464912
6	76	test_batch4_plateset1_train_2_num_train_batches_1_holdoutbatch_6plate	1	6	1_train_batches_76_sites	0.338596
6	76	test_batch4_plateset1_train_3_num_train_batches_1_holdoutbatch_6plate	1	6	1_train_batches_76_sites	0.322807

## Sheet: 4b
predicted rank	percentage of biopsy donors
1	0.2125
2	0.0875
3	0.0875
4	0.0375
5	0.0875
6	0.025
7	0.0125
8	0.0125
9	0
10	0.0125
11	0.0125
12	0.0125
13	0.0125
14	0.05
15	0
16	0.0125
17	0.0125
18	0.0125
19	0
20	0.025
21	0
22	0.0125
23	0
24	0
25	0
26	0
27	0.0375
28	0
29	0
30	0.0125
31	0
32	0.025
33	0
34	0
35	0.0125
36	0
37	0
38	0
39	0
40	0.025
41	0.0125
42	0.025
43	0
44	0
45	0
46	0
47	0
48	0
49	0
50	0.0125
51	0
52	0.0125
53	0
54	0
55	0
56	0
57	0.0125
58	0
59	0
60	0
61	0
62	0
63	0
64	0.0125
65	0
66	0.0125
67	0
68	0.0125
69	0
70	0.0125
71	0
72	0
73	0
74	0
75	0
76	0
77	0
78	0.0125
79	0
80	0
81	0
82	0
83	0
84	0
85	0
86	0
87	0.0125
88	0
89	0
90	0
91	0

## Sheet: 4c
model_id	cell_line_id	rank_position	punch #
batch1_plateset0	91	20	2
batch1_plateset0	95	6	2
batch1_plateset0	93	40	2
batch1_plateset0	94	1	2
batch1_plateset0	92	1	2
batch1_plateset1	91	70	2
batch1_plateset1	95	3	2
batch1_plateset1	93	13	2
batch1_plateset1	94	2	2
batch1_plateset1	92	7	2
batch2_plateset0	91	27	2
batch2_plateset0	95	5	2
batch2_plateset0	93	11	2
batch2_plateset0	94	1	2
batch2_plateset0	92	1	2
batch2_plateset1	91	87	2
batch2_plateset1	95	4	2
batch2_plateset1	93	14	2
batch2_plateset1	94	2	2
batch2_plateset1	92	3	2
batch3_plateset0	91	40	2
batch3_plateset0	95	5	2
batch3_plateset0	93	30	2
batch3_plateset0	94	1	2
batch3_plateset0	92	5	2
batch3_plateset1	91	42	2
batch3_plateset1	95	6	2
batch3_plateset1	93	5	2
batch3_plateset1	94	5	2
batch3_plateset1	92	2	2
batch4_plateset0	91	12	2
batch4_plateset0	95	8	2
batch4_plateset0	93	20	2
batch4_plateset0	94	1	2
batch4_plateset0	92	3	2
batch4_plateset1	91	42	2
batch4_plateset1	95	4	2
batch4_plateset1	93	4	2
batch4_plateset1	94	1	2
batch4_plateset1	92	32	2
batch1_plateset0	8	68	1
batch1_plateset0	70	5	1
batch1_plateset0	51	22	1
batch1_plateset0	55	1	1
batch1_plateset0	39	27	1
batch1_plateset1	8	50	1
batch1_plateset1	70	16	1
batch1_plateset1	51	41	1
batch1_plateset1	55	1	1
batch1_plateset1	39	2	1
batch2_plateset0	8	57	1
batch2_plateset0	70	5	1
batch2_plateset0	51	18	1
batch2_plateset0	55	1	1
batch2_plateset0	39	3	1
batch2_plateset1	8	27	1
batch2_plateset1	70	14	1
batch2_plateset1	51	78	1
batch2_plateset1	55	1	1
batch2_plateset1	39	1	1
batch3_plateset0	8	35	1
batch3_plateset0	70	2	1
batch3_plateset0	51	14	1
batch3_plateset0	55	1	1
batch3_plateset0	39	3	1
batch3_plateset1	8	10	1
batch3_plateset1	70	2	1
batch3_plateset1	51	52	1
batch3_plateset1	55	1	1
batch3_plateset1	39	1	1
batch4_plateset0	8	66	1
batch4_plateset0	70	2	1
batch4_plateset0	51	17	1
batch4_plateset0	55	1	1
batch4_plateset0	39	3	1
batch4_plateset1	8	64	1
batch4_plateset1	70	32	1
batch4_plateset1	51	14	1
batch4_plateset1	55	1	1
batch4_plateset1	39	3	1

## Sheet: 5b
data_source	architecture	fold_id	ROC AUC
Tile deep embeddings	Random Forest	0	0.890625
Tile deep embeddings	Ridge R.	2	0.714286
Tile deep embeddings	MLP	2	0.653061
Tile deep embeddings	Ridge R.	0	0.78125
Tile deep embeddings	MLP	3	0.755102
Tile deep embeddings	MLP	4	0.734375
Tile deep embeddings	MLP	mean	0.774681
Tile deep embeddings	Random Forest	mean	0.704592
Tile deep embeddings	Random Forest	3	0.714286
Tile deep embeddings	Ridge R.	1	0.877551
Tile deep embeddings	Random Forest	4	0.734375
Tile deep embeddings	Random Forest	1	0.693878
Tile deep embeddings	Random Forest	2	0.489796
Tile deep embeddings	Ridge R.	mean	0.764605
Tile deep embeddings	Ridge R.	4	0.796875
Tile deep embeddings	Ridge R.	3	0.653061
Tile deep embeddings	Logistic R.	3	0.714286
Tile deep embeddings	Logistic R.	2	0.714286
Tile deep embeddings	Logistic R.	1	0.918367
Tile deep embeddings	Logistic R.	0	0.78125
Tile deep embeddings	MLP	0	0.8125
Tile deep embeddings	MLP	1	0.918367
Tile deep embeddings	Logistic R.	mean	0.788138
Tile deep embeddings	Logistic R.	4	0.8125
Cell image deep embeddings	Random Forest	3	0.693878
Cell image deep embeddings	Logistic R.	mean	0.691327
Cell image deep embeddings	Random Forest	0	0.859375
Cell image deep embeddings	Random Forest	1	0.653061
Cell image deep embeddings	Logistic R.	4	0.65625
Cell image deep embeddings	Random Forest	2	0.77551
Cell image deep embeddings	MLP	4	0.625
Cell image deep embeddings	Random Forest	4	0.625
Cell image deep embeddings	Random Forest	mean	0.721365
Cell image deep embeddings	MLP	3	0.734694
Cell image deep embeddings	Logistic R.	2	0.755102
Cell image deep embeddings	Logistic R.	1	0.612245
Cell image deep embeddings	MLP	0	0.71875
Cell image deep embeddings	MLP	mean	0.680995
Cell image deep embeddings	MLP	1	0.693878
Cell image deep embeddings	MLP	2	0.632653
Cell image deep embeddings	Logistic R.	3	0.714286
Cell image deep embeddings	Logistic R.	0	0.71875
Cell image deep embeddings	Ridge R.	3	0.734694
Cell image deep embeddings	Ridge R.	1	0.693878
Cell image deep embeddings	Ridge R.	0	0.75
Cell image deep embeddings	Ridge R.	2	0.795918
Cell image deep embeddings	Ridge R.	mean	0.719898
Cell image deep embeddings	Ridge R.	4	0.625
CellProfiler features	Ridge R.	mean	0.649043
CellProfiler features	MLP	0	0.5625
CellProfiler features	Ridge R.	4	0.578125
CellProfiler features	Logistic R.	0	0.703125
CellProfiler features	MLP	2	0.714286
CellProfiler features	Logistic R.	2	0.714286
CellProfiler features	Logistic R.	3	0.571429
CellProfiler features	Logistic R.	4	0.609375
CellProfiler features	Logistic R.	mean	0.63801
CellProfiler features	Logistic R.	1	0.591837
CellProfiler features	MLP	1	0.612245
CellProfiler features	Random Forest	2	0.673469
CellProfiler features	MLP	3	0.653061
CellProfiler features	Ridge R.	1	0.612245
CellProfiler features	Random Forest	4	0.671875
CellProfiler features	Random Forest	3	0.795918
CellProfiler features	MLP	4	0.65625
CellProfiler features	Random Forest	1	0.857143
CellProfiler features	Random Forest	0	0.78125
CellProfiler features	Ridge R.	0	0.6875
CellProfiler features	Random Forest	mean	0.755931
CellProfiler features	Ridge R.	2	0.734694
CellProfiler features	Ridge R.	3	0.632653
CellProfiler features	MLP	mean	0.639668
Image statistics	Logistic R.	0	0.75
Image statistics	Ridge R.	0	0.78125
Image statistics	Logistic R.	4	0.546875
Image statistics	Logistic R.	3	0.653061
Image statistics	Logistic R.	2	0.734694
Image statistics	Logistic R.	1	0.632653
Image statistics	Logistic R.	mean	0.663457
Image statistics	Ridge R.	2	0.734694
Image statistics	Random Forest	3	0.714286
Image statistics	Ridge R.	1	0.591837
Image statistics	Ridge R.	4	0.5625
Image statistics	MLP	1	0.571429
Image statistics	Ridge R.	3	0.673469
Image statistics	Random Forest	mean	0.651212
Image statistics	Random Forest	4	0.5625
Image statistics	Random Forest	2	0.693878
Image statistics	MLP	3	0.693878
Image statistics	Random Forest	1	0.55102
Image statistics	MLP	2	0.714286
Image statistics	MLP	0	0.78125
Image statistics	Random Forest	0	0.734375
Image statistics	MLP	mean	0.661543
Image statistics	MLP	4	0.546875
Image statistics	Ridge R.	mean	0.66875

[truncated: 12 more sheets: 5c, 5d, 6a, 6c, S1c, S1def,hi, S1g, S3a, S3b, S4, S5, S6]
